# Supplementary material for: Exploring Quercetin Anti-Osteoporosis Pharmacological Mechanisms with In Silico and In Vivo Models
Source: Life (Basel). 2022 Jun 29;12(7):980. doi: 10.3390/life12070980 (PMC9322149; doi:10.3390/life12070980)
Supplement: Supplementary file 1 [file life-12-00980-s001.zip]

Archive with 5 entries (5 files):
- Table S1 Predicted targets of QCT.xlsx
- Table S2 Targets associated with OP.xlsx
- Table S3 Putative therapeutic targets of QCT  against OP.xls
- Table S4 The results of the GO and KEGG analysis.xlsx
- Table S5 Forward and reverse primers.xlsx
