# Supplementary material for: Exploring Quercetin Anti-Osteoporosis Pharmacological Mechanisms with In Silico and In Vivo Models
Source: Life (Basel). 2022 Jun 29;12(7):980. doi: 10.3390/life12070980 (PMC9322149; doi:10.3390/life12070980)
Supplement: Supplementary file 1 [file life-12-00980-s001.zip › Table S1 Predicted targets of QCT.xlsx]

## Sheet: Swiss target prediction
Table S2 Predicted targets of quercetin
Table S2-1 Targets predicted by Swiss target prediction
Homo sapiens
Target	Common name	Uniprot ID	ChEMBL ID	Target Class	Probability*	Known actives (3D/2D)
NADPH oxidase 4	NOX4	Q9NPH5	CHEMBL1250375	Enzyme	1	7 / 8
Vasopressin V2 receptor	AVPR2	P30518	CHEMBL1790	Family A G protein-coupled receptor	1	1 / 1
Aldose reductase	AKR1B1	P15121	CHEMBL1900	Enzyme	1	18 / 72
Xanthine dehydrogenase	XDH	P47989	CHEMBL1929	Oxidoreductase	1	12 / 20
Monoamine oxidase A	MAOA	P21397	CHEMBL1951	Oxidoreductase	1	4 / 14
Insulin-like growth factor I receptor	IGF1R	P08069	CHEMBL1957	Kinase	1	3 / 3
Tyrosine-protein kinase receptor FLT3	FLT3	P36888	CHEMBL1974	Kinase	1	5 / 7
Cytochrome P450 19A1	CYP19A1	P11511	CHEMBL1978	Cytochrome P450	1	5 / 18
Epidermal growth factor receptor erbB1	EGFR	P00533	CHEMBL203	Kinase	1	5 / 28
Thrombin	F2	P00734	CHEMBL204	Protease	1	11 / 3
Carbonic anhydrase II	CA2	P00918	CHEMBL205	Lyase	1	7 / 15
Serine/threonine-protein kinase PIM1	PIM1	P11309	CHEMBL2147	Kinase	1	7 / 7
Arachidonate 5-lipoxygenase	ALOX5	P09917	CHEMBL215	Oxidoreductase	1	5 / 46
Serine/threonine-protein kinase Aurora-B	AURKB	Q96GD4	CHEMBL2185	Kinase	1	3 / 4
Dopamine D4 receptor	DRD4	P21917	CHEMBL219	Family A G protein-coupled receptor	1	1 / 1
Adenosine A1 receptor (by homology)	ADORA1	P30542	CHEMBL226	Family A G protein-coupled receptor	1	6 / 23
Carbonic anhydrase VII	CA7	P43166	CHEMBL2326	Lyase	1	8 / 14
Glyoxalase I	GLO1	Q04760	CHEMBL2424	Enzyme	1	3 / 4
Myeloperoxidase	MPO	P05164	CHEMBL2439	Enzyme	1	1 / 1
PI3-kinase p85-alpha subunit	PIK3R1	P27986	CHEMBL2506	Enzyme	1	1 / 1
Adenosine A2a receptor (by homology)	ADORA2A	P29274	CHEMBL251	Family A G protein-coupled receptor	1	5 / 11
Death-associated protein kinase 1	DAPK1	P53355	CHEMBL2558	Kinase	1	2 / 2
Liver glycogen phosphorylase	PYGL	P06737	CHEMBL2568	Enzyme	1	1 / 1
Carbonic anhydrase I	CA1	P00915	CHEMBL261	Lyase	1	3 / 5
Glycogen synthase kinase-3 beta	GSK3B	P49841	CHEMBL262	Kinase	1	3 / 6
Tyrosine-protein kinase SRC	SRC	P12931	CHEMBL267	Kinase	1	2 / 10
Focal adhesion kinase 1	PTK2	Q05397	CHEMBL2695	Kinase	1	1 / 2
Estradiol 17-beta-dehydrogenase 2	HSD17B2	P37059	CHEMBL2789	Enzyme	1	8 / 3
Vascular endothelial growth factor receptor 2	KDR	P35968	CHEMBL279	Kinase	1	2 / 3
Matrix metalloproteinase 13	MMP13	P45452	CHEMBL280	Protease	1	1 / 1
Matrix metalloproteinase 3	MMP3	P08254	CHEMBL283	Protease	1	1 / 1
Carbonic anhydrase III	CA3	P07451	CHEMBL2885	Lyase	1	1 / 1
Arachidonate 15-lipoxygenase	ALOX15	P16050	CHEMBL2903	Enzyme	1	4 / 8
Multidrug resistance-associated protein 1	ABCC1	P33527	CHEMBL3004	Primary active transporter	1	7 / 11
Serine/threonine-protein kinase PLK1	PLK1	P53350	CHEMBL3024	Kinase	1	2 / 3
Carbonic anhydrase VI	CA6	P23280	CHEMBL3025	Lyase	1	1 / 1
Cyclin-dependent kinase 1	CDK1	P06493	CHEMBL308	Kinase	1	2 / 13
Matrix metalloproteinase 9	MMP9	P14780	CHEMBL321	Protease	1	2 / 2
Carbonic anhydrase XII	CA12	O43570	CHEMBL3242	Lyase	1	8 / 17
Matrix metalloproteinase 2	MMP2	P08253	CHEMBL333	Protease	1	2 / 2
Protein kinase N1	PKN1	Q16512	CHEMBL3384	Kinase	1	1 / 3
Carbonic anhydrase XIV	CA14	Q9ULX7	CHEMBL3510	Lyase	1	1 / 1
Carbonic anhydrase IX	CA9	Q16790	CHEMBL3594	Lyase	1	3 / 5
Casein kinase II alpha	CSNK2A1	P68400	CHEMBL3629	Kinase	1	3 / 2
Arachidonate 12-lipoxygenase	ALOX12	P18054	CHEMBL3687	Enzyme	1	5 / 10
Hepatocyte growth factor receptor	MET	P08581	CHEMBL3717	Kinase	1	2 / 4
Carbonic anhydrase IV	CA4	P22748	CHEMBL3729	Lyase	1	7 / 13
Serine/threonine-protein kinase NEK2	NEK2	P51955	CHEMBL3835	Kinase	1	1 / 2
Interleukin-8 receptor A	CXCR1	P25024	CHEMBL4029	Family A G protein-coupled receptor	1	1 / 1
CaM kinase II beta	CAMK2B	Q13554	CHEMBL4121	Kinase	1	1 / 2
ALK tyrosine kinase receptor	ALK	Q9UM73	CHEMBL4247	Kinase	1	2 / 4
Serine/threonine-protein kinase AKT	AKT1	P31749	CHEMBL4282	Kinase	1	1 / 4
P-glycoprotein 1	ABCB1	P08183	CHEMBL4302	Primary active transporter	1	11 / 48
Serine/threonine-protein kinase NEK6	NEK6	Q9HC98	CHEMBL4309	Kinase	1	1 / 2
Phospholipase A2 group 1B	PLA2G1B	P04054	CHEMBL4426	Enzyme	1	1 / 1
Carbonic anhydrase VA	CA5A	P35218	CHEMBL4789	Lyase	1	1 / 1
Beta-secretase 1	BACE1	P56817	CHEMBL4822	Protease	1	8 / 14
Cytochrome P450 1B1	CYP1B1	Q16678	CHEMBL4878	Cytochrome P450	1	12 / 46
Tyrosine-protein kinase receptor UFO	AXL	P30530	CHEMBL4895	Kinase	1	2 / 4
ATP-binding cassette sub-family G member 2	ABCG2	Q9UNQ0	CHEMBL5393	Primary active transporter	1	6 / 50
NUAK family SNF1-like kinase 1	NUAK1	O60285	CHEMBL5784	Kinase	1	1 / 2
Aldo-keto reductase family 1 member C2 (by homology)	AKR1C2	P52895	CHEMBL5847	Enzyme	1	1 / 1
Aldo-keto reductase family 1 member C1 (by homology)	AKR1C1	Q04828	CHEMBL5905	Enzyme	1	1 / 1
Aldo-keto-reductase family 1 member C3 (by homology)	AKR1C3	P42330	CHEMBL4681	Enzyme	1	1 / 1
Aldo-keto reductase family 1 member C4 (by homology)	AKR1C4	P17516	CHEMBL4999	Enzyme	1	1 / 1
Carbonic anhydrase XIII (by homology)	CA13	Q8N1Q1	CHEMBL3912	Lyase	1	1 / 1
Aldehyde reductase (by homology)	AKR1A1	P14550	CHEMBL2246	Enzyme	1	1 / 1
G-protein coupled receptor 35	GPR35	Q9HC97	CHEMBL1293267	Family A G protein-coupled receptor	1	2 / 4
Microtubule-associated protein tau	MAPT	P10636	CHEMBL1293224	Unclassified protein	0.680284	1 / 1
Lysine-specific demethylase 4D-like	KDM4E	B2RXH2	CHEMBL1293226	Eraser	0.680284	2 / 2
DNA topoisomerase II alpha	TOP2A	P11388	CHEMBL1806	Isomerase	0.680284	1 / 1
Insulin receptor	INSR	P06213	CHEMBL1981	Kinase	0.680284	1 / 1
Acetylcholinesterase	ACHE	P22303	CHEMBL220	Hydrolase	0.680284	4 / 27
Myosin light chain kinase, smooth muscle	MYLK	Q15746	CHEMBL2428	Kinase	0.680284	1 / 1
Tyrosine-protein kinase SYK	SYK	P43405	CHEMBL2599	Kinase	0.680284	3 / 3
PI3-kinase p110-gamma subunit	PIK3CG	P48736	CHEMBL3267	Enzyme	0.680284	3 / 1
DNA-(apurinic or apyrimidinic site) lyase	APEX1	P27695	CHEMBL5619	Enzyme	0.680284	1 / 1
Receptor-type tyrosine-protein phosphatase S	PTPRS	Q13332	CHEMBL2396508	Phosphatase	0.545872	6 / 8
Estrogen receptor beta	ESR2	Q92731	CHEMBL242	Nuclear receptor	0.545872	62 / 29
DNA-3-methyladenine glycosylase	MPG	P29372	CHEMBL3396943	Enzyme	0.545872	1 / 1
Solute carrier family 22 member 12	SLC22A12	Q96S37	CHEMBL6120	Electrochemical transporter	0.545872	4 / 1
Cyclin-dependent kinase 5/CDK5 activator 1	CDK5R1 CDK5	Q15078 Q00535	CHEMBL1907600	Kinase	0.538062	6 / 18
Cyclin-dependent kinase 1/cyclin B	CCNB3 CDK1 CCNB1 CCNB2	Q8WWL7 P06493 P14635 O95067	CHEMBL2094127	Other cytosolic protein	0.538062	4 / 9
Arginase-1 (by homology)	ARG1	P05089	CHEMBL1075097	Enzyme	0.538062	2 / 2
Cyclin-dependent kinase 6	CDK6	Q00534	CHEMBL2508	Kinase	0.498513	3 / 4
Cyclin-dependent kinase 2	CDK2	P24941	CHEMBL301	Kinase	0.498513	1 / 17
Tyrosinase	TYR	P14679	CHEMBL1973	Oxidoreductase	0.395895	2 / 3
Estradiol 17-beta-dehydrogenase 1	HSD17B1	P14061	CHEMBL3181	Enzyme	0.395895	8 / 4
Aryl hydrocarbon receptor	AHR	P35869	CHEMBL3201	Transcription factor	0.395895	1 / 1
Estrogen-related receptor alpha	ESRRA	P11474	CHEMBL3429	Nuclear receptor	0.395895	2 / 2
Beta amyloid A4 protein	APP	P05067	CHEMBL2487	Membrane receptor	0.26156	2 / 12
Poly [ADP-ribose] polymerase-1	PARP1	P09874	CHEMBL3105	Enzyme	0.26156	3 / 9
Transthyretin	TTR	P02766	CHEMBL3194	Secreted protein	0.26156	2 / 2
Matrix metalloproteinase 12	MMP12	P39900	CHEMBL4393	Protease	0.26156	1 / 1
Lymphocyte differentiation antigen CD38	CD38	P28907	CHEMBL4660	Enzyme	0.26156	2 / 3
Aldo-keto reductase family 1 member B10	AKR1B10	O60218	CHEMBL5983	Enzyme	0.26156	2 / 3
Tankyrase-2	TNKS2	Q9H2K2	CHEMBL6154	Enzyme	0.26156	4 / 12
Tankyrase-1	TNKS	O95271	CHEMBL6164	Enzyme	0.26156	4 / 28
DNA topoisomerase I (by homology)	TOP1	P11387	CHEMBL1781	Isomerase	0.26156	1 / 1
Telomerase reverse transcriptase	TERT	O14746	CHEMBL2916	Enzyme	0.198389	9 / 22

## Sheet: PubChem 
Table S2 Predicted targets of quercetin
Table S2-2 Targets predicted by PubChem
Homo sapiens
geneid	genename	geneclaimname	interactionclaimsource	interactiontypes	sid	cid	drugname	drugclaimname	drugclaimprimaryname	drugchemblid	pmids	cmpdname	dois
2100	ESR2	BE0000792	DrugBank	NULL	103167027	5280343	QUERCETIN	DB04216	Quercetin	CHEMBL50	15937998|15182386|11502892|9751507	Quercetin	10.1002/mnfr.200500036|10.1079/bjn20041122||10.1210/endo.139.10.6216
3297	HSF1	HSF1	DTC	NULL	103167027	5280343	QUERCETIN	QUERCETIN	QUERCETIN	CHEMBL50	19296652	Quercetin	10.1021/jm801445c
23533	PIK3R5	PIK3R5	MyCancerGenome	inhibitor	103167027	5280343	QUERCETIN	SOPHORETIN	SOPHORETIN	CHEMBL50	NULL	Quercetin	NULL
8856	NR1I2	BE0000956	DrugBank	activator	103167027	5280343	QUERCETIN	DB04216	Quercetin	CHEMBL50	26238175	Quercetin	10.1016/j.phrs.2015.07.031
5294	PIK3CG	BE0001315	DrugBank	NULL	103167027	5280343	QUERCETIN	DB04216	Quercetin	CHEMBL50	10592235	Quercetin	10.1093/nar/28.1.235
328	APEX1	APEX1	DTC	NULL	103167027	5280343	QUERCETIN	QUERCETIN	QUERCETIN	CHEMBL50	NULL	Quercetin	NULL
3315	HSPB1	HSPB1	DTC	NULL	103167027	5280343	QUERCETIN	QUERCETIN	QUERCETIN	CHEMBL50	19296652	Quercetin	10.1021/jm801445c
2237	FEN1	FEN1	DTC	NULL	103167027	5280343	QUERCETIN	QUERCETIN	QUERCETIN	CHEMBL50	NULL	Quercetin	NULL
2147	F2	F2	DTC	NULL	103167027	5280343	QUERCETIN	QUERCETIN	QUERCETIN	CHEMBL50	NULL	Quercetin	NULL
5578	PRKCA	PRKCA	MyCancerGenome	inhibitor	103167027	5280343	QUERCETIN	SOPHORETIN	SOPHORETIN	CHEMBL50	NULL	Quercetin	NULL
2551	GABPA	GABPA	NCI	NULL	103167027	5280343	QUERCETIN	QUERCETIN	QUERCETIN	CHEMBL50	17462537	Quercetin	10.1016/j.freeradbiomed.2007.02.017
5587	PRKD1	PRKD1	MyCancerGenome	inhibitor	103167027	5280343	QUERCETIN	SOPHORETIN	SOPHORETIN	CHEMBL50	NULL	Quercetin	NULL
1557	CYP2C19	CYP2C19	DTC	NULL	103167027	5280343	QUERCETIN	QUERCETIN	QUERCETIN	CHEMBL50	NULL	Quercetin	NULL
5291	PIK3CB	PIK3CB	MyCancerGenome	inhibitor	103167027	5280343	QUERCETIN	SOPHORETIN	SOPHORETIN	CHEMBL50	NULL	Quercetin	NULL
2099	ESR1	BE0000123	DrugBank	NULL	103167027	5280343	QUERCETIN	DB04216	Quercetin	CHEMBL50	15937998|15182386|11502892|9751507	Quercetin	10.1002/mnfr.200500036|10.1079/bjn20041122||10.1210/endo.139.10.6216
4791	NFKB2	NFKB2	DTC	NULL	103167027	5280343	QUERCETIN	QUERCETIN	QUERCETIN	CHEMBL50	25190466	Quercetin	10.1016/j.bmcl.2014.07.093
1869	E2F1	E2F1	NCI	NULL	103167027	5280343	QUERCETIN	QUERCETIN	QUERCETIN	CHEMBL50	16274926	Quercetin	10.1016/j.canlet.2005.09.013
1576	CYP3A4	CYP3A4	DTC	NULL	103167027	5280343	QUERCETIN	QUERCETIN	QUERCETIN	CHEMBL50	NULL	Quercetin	NULL
4790	NFKB1	NFKB1	DTC	NULL	103167027	5280343	QUERCETIN	QUERCETIN	QUERCETIN	CHEMBL50	25190466	Quercetin	10.1016/j.bmcl.2014.07.093
5588	PRKCQ	PRKCQ	MyCancerGenome	inhibitor	103167027	5280343	QUERCETIN	SOPHORETIN	SOPHORETIN	CHEMBL50	NULL	Quercetin	NULL
3055	HCK	BE0001424	DrugBank	NULL	103167027	5280343	QUERCETIN	DB04216	Quercetin	CHEMBL50	10592235|17139284|17016423	Quercetin	10.1093/nar/28.1.235|10.1038/nrd2199|10.1038/nrd2132
5290	PIK3CA	PIK3CA	DTC	NULL	103167027	5280343	QUERCETIN	QUERCETIN	QUERCETIN	CHEMBL50	22212721	Quercetin	10.1016/j.bmcl.2011.12.044
338	APOB	APOB	NCI	NULL	103167027	5280343	QUERCETIN	QUERCETIN	QUERCETIN	CHEMBL50	16149735	Quercetin	10.1007/s11745-005-1417-x
581	BAX	BAX	NCI	NULL	103167027	5280343	QUERCETIN	QUERCETIN	QUERCETIN	CHEMBL50	15741050	Quercetin	10.1016/j.jnutbio.2004.10.010
1812	DRD1	DRD1	DTC	NULL	103167027	5280343	QUERCETIN	QUERCETIN	QUERCETIN	CHEMBL50	NULL	Quercetin	NULL
1051	CEBPB	BE0005461	DrugBank	inhibitor	103167027	5280343	QUERCETIN	DB04216	Quercetin	CHEMBL50	25875015	Quercetin	10.1371/journal.pone.0121784
2584	GALK1	GALK1	DTC	NULL	103167027	5280343	QUERCETIN	QUERCETIN	QUERCETIN	CHEMBL50	NULL	Quercetin	NULL
509	ATP5C1	BE0003842	DrugBank	NULL	103167027	5280343	QUERCETIN	DB04216	Quercetin	CHEMBL50	10592235	Quercetin	10.1093/nar/28.1.235
995	CDC25C	CDC25C	NCI	NULL	103167027	5280343	QUERCETIN	QUERCETIN	QUERCETIN	CHEMBL50	11488465	Quercetin	10.1055/s-2001-15807
196	AHR	BE0003721	DrugBank	NULL	103167027	5280343	QUERCETIN	DB04216	Quercetin	CHEMBL50	19299563	Quercetin	10.1124/mol.109.054825
5584	PRKCI	PRKCI	MyCancerGenome	inhibitor	103167027	5280343	QUERCETIN	SOPHORETIN	SOPHORETIN	CHEMBL50	NULL	Quercetin	NULL
8503	PIK3R3	PIK3R3	MyCancerGenome	inhibitor	103167027	5280343	QUERCETIN	SOPHORETIN	SOPHORETIN	CHEMBL50	NULL	Quercetin	NULL
2936	GSR	GSR	NCI	NULL	103167027	5280343	QUERCETIN	QUERCETIN	QUERCETIN	CHEMBL50	1478066	Quercetin	10.1016/0305-0491(92)90206-7
5590	PRKCZ	PRKCZ	MyCancerGenome	inhibitor	103167027	5280343	QUERCETIN	SOPHORETIN	SOPHORETIN	CHEMBL50	NULL	Quercetin	NULL
25865	PRKD2	PRKD2	MyCancerGenome	inhibitor	103167027	5280343	QUERCETIN	SOPHORETIN	SOPHORETIN	CHEMBL50	NULL	Quercetin	NULL
9262	STK17B	BE0004328	DrugBank	NULL	103167027	5280343	QUERCETIN	DB04216	Quercetin	CHEMBL50	10592235	Quercetin	10.1093/nar/28.1.235
1543	CYP1A1	CYP1A1	NCI	NULL	103167027	5280343	QUERCETIN	QUERCETIN	QUERCETIN	CHEMBL50	10359656	Quercetin	NULL
3320	HSP90AA1	BE0001120	DrugBank	NULL	103167027	5280343	QUERCETIN	DB04216	Quercetin	CHEMBL50	21798748	Quercetin	10.1016/j.bmc.2011.07.005
506	ATP5B	BE0003841	DrugBank	NULL	103167027	5280343	QUERCETIN	DB04216	Quercetin	CHEMBL50	10592235	Quercetin	10.1093/nar/28.1.235
390245	KDM4E	KDM4E	DTC	NULL	103167027	5280343	QUERCETIN	QUERCETIN	QUERCETIN	CHEMBL50	NULL	Quercetin	NULL
246	ALOX15	ALOX15	DTC	NULL	103167027	5280343	QUERCETIN	QUERCETIN	QUERCETIN	CHEMBL50	17869117	Quercetin	10.1016/j.bmc.2007.07.036
5291	PIK3CB	PIK3CB	NCI	NULL	103167027	5280343	QUERCETIN	QUERCETIN	QUERCETIN	CHEMBL50	17045724	Quercetin	10.1016/j.biochi.2006.09.006
7498	XDH	XDH	DTC	NULL	103167027	5280343	QUERCETIN	QUERCETIN	QUERCETIN	CHEMBL50	21474216	Quercetin	10.1016/j.ejmech.2011.03.025
5582	PRKCG	PRKCG	MyCancerGenome	inhibitor	103167027	5280343	QUERCETIN	SOPHORETIN	SOPHORETIN	CHEMBL50	NULL	Quercetin	NULL
51426	POLK	POLK	DTC	NULL	103167027	5280343	QUERCETIN	QUERCETIN	QUERCETIN	CHEMBL50	NULL	Quercetin	NULL
79915	ATAD5	ATAD5	DTC	NULL	103167027	5280343	QUERCETIN	QUERCETIN	QUERCETIN	CHEMBL50	NULL	Quercetin	NULL
5288	PIK3C2G	PIK3C2G	MyCancerGenome	inhibitor	103167027	5280343	QUERCETIN	SOPHORETIN	SOPHORETIN	CHEMBL50	NULL	Quercetin	NULL
10919	EHMT2	EHMT2	DTC	NULL	103167027	5280343	QUERCETIN	QUERCETIN	QUERCETIN	CHEMBL50	NULL	Quercetin	NULL
554	AVPR2	AVPR2	DTC	NULL	103167027	5280343	QUERCETIN	QUERCETIN	QUERCETIN	CHEMBL50	23437772	Quercetin	10.1021/jm301749y
133688	UGT3A1	BE0004151	DrugBank	NULL	103167027	5280343	QUERCETIN	DB04216	Quercetin	CHEMBL50	10592235	Quercetin	10.1093/nar/28.1.235
1460	CSNK2B	BE0005435	DrugBank	NULL	103167027	5280343	QUERCETIN	DB04216	Quercetin	CHEMBL50	21798748	Quercetin	10.1016/j.bmc.2011.07.005
5296	PIK3R2	PIK3R2	MyCancerGenome	inhibitor	103167027	5280343	QUERCETIN	SOPHORETIN	SOPHORETIN	CHEMBL50	NULL	Quercetin	NULL
23683	PRKD3	PRKD3	MyCancerGenome	inhibitor	103167027	5280343	QUERCETIN	SOPHORETIN	SOPHORETIN	CHEMBL50	NULL	Quercetin	NULL
5965	RECQL	RECQL	DTC	NULL	103167027	5280343	QUERCETIN	QUERCETIN	QUERCETIN	CHEMBL50	NULL	Quercetin	NULL
873	CBR1	BE0003074	DrugBank	NULL	103167027	5280343	QUERCETIN	DB04216	Quercetin	CHEMBL50	25541467	Quercetin	10.1016/j.cbi.2014.12.019
3248	HPGD	HPGD	DTC	NULL	103167027	5280343	QUERCETIN	QUERCETIN	QUERCETIN	CHEMBL50	NULL	Quercetin	NULL
3091	HIF1A	HIF1A	DTC	NULL	103167027	5280343	QUERCETIN	QUERCETIN	QUERCETIN	CHEMBL50	NULL	Quercetin	NULL
5579	PRKCB	PRKCB	MyCancerGenome	inhibitor	103167027	5280343	QUERCETIN	SOPHORETIN	SOPHORETIN	CHEMBL50	NULL	Quercetin	NULL
8665	EIF3F	BE0009017	DrugBank	NULL	103167027	5280343	QUERCETIN	DB04216	Quercetin	CHEMBL50	21798748	Quercetin	10.1016/j.bmc.2011.07.005
29941	PKN3	PKN3	MyCancerGenome	inhibitor	103167027	5280343	QUERCETIN	SOPHORETIN	SOPHORETIN	CHEMBL50	NULL	Quercetin	NULL
5423	POLB	POLB	DTC	NULL	103167027	5280343	QUERCETIN	QUERCETIN	QUERCETIN	CHEMBL50	NULL	Quercetin	NULL
5580	PRKCD	PRKCD	MyCancerGenome	inhibitor	103167027	5280343	QUERCETIN	SOPHORETIN	SOPHORETIN	CHEMBL50	NULL	Quercetin	NULL
1588	CYP19A1	CYP19A1	NCI	NULL	103167027	5280343	QUERCETIN	QUERCETIN	QUERCETIN	CHEMBL50	10704911	Quercetin	10.1016/s0960-0760(99)00144-2
4835	NQO2	BE0000220	DrugBank	inhibitor	103167027	5280343	QUERCETIN	DB04216	Quercetin	CHEMBL50	15350128	Quercetin	10.1021/bi049162o
60	ACTB	BE0004966	DrugBank	NULL	103167027	5280343	QUERCETIN	DB04216	Quercetin	CHEMBL50	21798748	Quercetin	10.1016/j.bmc.2011.07.005
1457	CSNK2A1	BE0001209	DrugBank	NULL	103167027	5280343	QUERCETIN	DB04216	Quercetin	CHEMBL50	21798748	Quercetin	10.1016/j.bmc.2011.07.005
5586	PKN2	PKN2	MyCancerGenome	inhibitor	103167027	5280343	QUERCETIN	SOPHORETIN	SOPHORETIN	CHEMBL50	NULL	Quercetin	NULL
7150	TOP1	TOP1	DTC	NULL	103167027	5280343	QUERCETIN	QUERCETIN	QUERCETIN	CHEMBL50	8759170	Quercetin	10.1021/np960336f
5286	PIK3C2A	PIK3C2A	MyCancerGenome	inhibitor	103167027	5280343	QUERCETIN	SOPHORETIN	SOPHORETIN	CHEMBL50	NULL	Quercetin	NULL
5595	MAPK3	MAPK3	NCI	NULL	103167027	5280343	QUERCETIN	QUERCETIN	QUERCETIN	CHEMBL50	17045724	Quercetin	10.1016/j.biochi.2006.09.006
947	CD34	CD34	NCI	NULL	103167027	5280343	QUERCETIN	QUERCETIN	QUERCETIN	CHEMBL50	1772777	Quercetin	10.1111/j.1365-2141.1991.tb08082.x
7498	XDH	XDH	NCI	NULL	103167027	5280343	QUERCETIN	QUERCETIN	QUERCETIN	CHEMBL50	6099408	Quercetin	10.1248/bpb1978.7.798
5429	POLH	POLH	DTC	NULL	103167027	5280343	QUERCETIN	QUERCETIN	QUERCETIN	CHEMBL50	NULL	Quercetin	NULL
4137	MAPT	MAPT	DTC	NULL	103167027	5280343	QUERCETIN	QUERCETIN	QUERCETIN	CHEMBL50	NULL	Quercetin	NULL
5585	PKN1	PKN1	MyCancerGenome	inhibitor	103167027	5280343	QUERCETIN	SOPHORETIN	SOPHORETIN	CHEMBL50	NULL	Quercetin	NULL
4155	MBP	MBP	NCI	NULL	103167027	5280343	QUERCETIN	QUERCETIN	QUERCETIN	CHEMBL50	9482255	Quercetin	10.1023/a:1022473904335
5290	PIK3CA	PIK3CA	MyCancerGenome	inhibitor	103167027	5280343	QUERCETIN	SOPHORETIN	SOPHORETIN	CHEMBL50	NULL	Quercetin	NULL
5293	PIK3CD	PIK3CD	MyCancerGenome	inhibitor	103167027	5280343	QUERCETIN	SOPHORETIN	SOPHORETIN	CHEMBL50	NULL	Quercetin	NULL
5295	PIK3R1	PIK3R1	MyCancerGenome	inhibitor	103167027	5280343	QUERCETIN	SOPHORETIN	SOPHORETIN	CHEMBL50	NULL	Quercetin	NULL
1559	CYP2C9	CYP2C9	DTC	NULL	103167027	5280343	QUERCETIN	QUERCETIN	QUERCETIN	CHEMBL50	NULL	Quercetin	NULL
23450	SF3B3	BE0009020	DrugBank	NULL	103167027	5280343	QUERCETIN	DB04216	Quercetin	CHEMBL50	21798748	Quercetin	10.1016/j.bmc.2011.07.005
5294	PIK3CG	PIK3CG	MyCancerGenome	inhibitor	103167027	5280343	QUERCETIN	SOPHORETIN	SOPHORETIN	CHEMBL50	NULL	Quercetin	NULL
2859	GPR35	GPR35	DTC	NULL	103167027	5280343	QUERCETIN	QUERCETIN	QUERCETIN	CHEMBL50	NULL	Quercetin	NULL
1545	CYP1B1	BE0001111	DrugBank	NULL	103167027	5280343	QUERCETIN	DB04216	Quercetin	CHEMBL50	21053930	Quercetin	10.1021/tx100286d
7317	UBA1	BE0004573	DrugBank	NULL	103167027	5280343	QUERCETIN	DB04216	Quercetin	CHEMBL50	21798748	Quercetin	10.1016/j.bmc.2011.07.005
5581	PRKCE	PRKCE	MyCancerGenome	inhibitor	103167027	5280343	QUERCETIN	SOPHORETIN	SOPHORETIN	CHEMBL50	NULL	Quercetin	NULL
3306	HSPA2	BE0009018	DrugBank	NULL	103167027	5280343	QUERCETIN	DB04216	Quercetin	CHEMBL50	21798748	Quercetin	10.1016/j.bmc.2011.07.005
7153	TOP2A	TOP2A	DTC	NULL	103167027	5280343	QUERCETIN	QUERCETIN	QUERCETIN	CHEMBL50	8759170|7769390	Quercetin	10.1021/np960336f|10.1021/np50116a009
216	ALDH1A1	ALDH1A1	DTC	NULL	103167027	5280343	QUERCETIN	QUERCETIN	QUERCETIN	CHEMBL50	NULL	Quercetin	NULL
1544	CYP1A2	CYP1A2	DTC	NULL	103167027	5280343	QUERCETIN	QUERCETIN	QUERCETIN	CHEMBL50	NULL	Quercetin	NULL
25	ABL1	ABL1	NCI	NULL	103167027	5280343	QUERCETIN	QUERCETIN	QUERCETIN	CHEMBL50	9349317	Quercetin	NULL
5289	PIK3C3	PIK3C3	MyCancerGenome	inhibitor	103167027	5280343	QUERCETIN	SOPHORETIN	SOPHORETIN	CHEMBL50	NULL	Quercetin	NULL
26275	HIBCH	BE0004327	DrugBank	NULL	103167027	5280343	QUERCETIN	DB04216	Quercetin	CHEMBL50	10592235	Quercetin	10.1093/nar/28.1.235
3028	HSD17B10	HSD17B10	DTC	NULL	103167027	5280343	QUERCETIN	QUERCETIN	QUERCETIN	CHEMBL50	NULL	Quercetin	NULL
5583	PRKCH	PRKCH	MyCancerGenome	inhibitor	103167027	5280343	QUERCETIN	SOPHORETIN	SOPHORETIN	CHEMBL50	NULL	Quercetin	NULL
11201	POLI	POLI	DTC	NULL	103167027	5280343	QUERCETIN	QUERCETIN	QUERCETIN	CHEMBL50	NULL	Quercetin	NULL
5444	PON1	PON1	DTC	NULL	103167027	5280343	QUERCETIN	QUERCETIN	QUERCETIN	CHEMBL50	23623675	Quercetin	10.1016/j.bmc.2013.02.055
5287	PIK3C2B	PIK3C2B	MyCancerGenome	inhibitor	103167027	5280343	QUERCETIN	SOPHORETIN	SOPHORETIN	CHEMBL50	NULL	Quercetin	NULL
247	ALOX15B	ALOX15B	DTC	NULL	103167027	5280343	QUERCETIN	QUERCETIN	QUERCETIN	CHEMBL50	NULL	Quercetin	NULL
54737	MPHOSPH8	MPHOSPH8	DTC	NULL	103167027	5280343	QUERCETIN	QUERCETIN	QUERCETIN	CHEMBL50	NULL	Quercetin	NULL
5290	PIK3CA	PIK3CA	NCI	NULL	103167027	5280343	QUERCETIN	QUERCETIN	QUERCETIN	CHEMBL50	17045724	Quercetin	10.1016/j.biochi.2006.09.006
30849	PIK3R4	PIK3R4	MyCancerGenome	inhibitor	103167027	5280343	QUERCETIN	SOPHORETIN	SOPHORETIN	CHEMBL50	NULL	Quercetin	NULL
641	BLM	BLM	DTC	NULL	103167027	5280343	QUERCETIN	QUERCETIN	QUERCETIN	CHEMBL50	NULL	Quercetin	NULL
5970	RELA	RELA	DTC	NULL	103167027	5280343	QUERCETIN	QUERCETIN	QUERCETIN	CHEMBL50	25190466	Quercetin	10.1016/j.bmcl.2014.07.093
7525	YES1	YES1	DTC	NULL	103167027	5280343	QUERCETIN	QUERCETIN	QUERCETIN	CHEMBL50	NULL	Quercetin	NULL
146850	PIK3R6	PIK3R6	MyCancerGenome	inhibitor	103167027	5280343	QUERCETIN	SOPHORETIN	SOPHORETIN	CHEMBL50	NULL	Quercetin	NULL
498	ATP5A1	BE0003840	DrugBank	NULL	103167027	5280343	QUERCETIN	DB04216	Quercetin	CHEMBL50	10592235	Quercetin	10.1093/nar/28.1.235
10856	RUVBL2	BE0009019	DrugBank	NULL	103167027	5280343	QUERCETIN	DB04216	Quercetin	CHEMBL50	21798748	Quercetin	10.1016/j.bmc.2011.07.005
6462	SHBG	BE0000685	DrugBank	NULL	103167027	5280343	QUERCETIN	DB04216	Quercetin	CHEMBL50	25349334	Quercetin	10.1093/toxsci/kfu231
5292	PIM1	BE0001277	DrugBank	NULL	103167027	5280343	QUERCETIN	DB04216	Quercetin	CHEMBL50	10592235	Quercetin	10.1093/nar/28.1.235

## Sheet: TCMSP
Table S2 Predicted targets of quercetin
Table S2-3 Targets predicted by TCMSP
Homo sapiens
Target	Gene name
Acetyl-CoA carboxylase 1	ACACA
Prostatic acid phosphatase	ACP3
Beta-2 adrenergic receptor	ADRB2
Androgen receptor	AR
Apoptosis regulator Bcl-2	BCL2
Cathepsin D	CTSD
Cytochrome P450 3A4	CYP3A4
Dipeptidyl peptidase 4	DPP4
Epidermal growth factor receptor	EGFR
Coagulation factor X	F10
Prothrombin	F2
Tissue factor	F3
Coagulation factor VII	F7
Gap junction alpha-1 protein	GJA1
Glutathione S-transferase Mu 1	GSTM1
Glutathione S-transferase Mu 2	GSTM2
Heat shock protein HSP 90-alpha	HSP90AA1
Interferon gamma	IFNG
Interleukin-1 beta	IL1B
Interleukin-2	IL2
Interleukin-6	IL6
Transcription factor AP-1	JUN
Potassium voltage-gated channel subfamily H member 2	KCNH2
Mitogen-activated protein kinase 1	MAPK1
Maltase-glucoamylase, intestinal	MGAM
Interstitial collagenase	MMP1
72 kDa type IV collagenase	MMP2
Stromelysin-1	MMP3
Nuclear receptor coactivator 2	NCOA2
Ornithine decarboxylase	ODC1
Heme oxygenase 1	HMOX1
Tissue-type plasminogen activator	PLAT
Urokinase-type plasminogen activator	PLAU
Serum paraoxonase/arylesterase 1	PON1
cAMP-dependent protein kinase catalytic subunit alpha	PRKACA
Trypsin-1	PRSS1
Prostaglandin G/H synthase 1	PTGS1
Prostaglandin G/H synthase 2	PTGS2
Retinoblastoma-associated protein	RB1
Retinoic acid receptor RXR-alpha	RXRA
Sodium channel protein type 5 subunit alpha	SCN5A
E-selectin	SELE
Superoxide dismutase [Cu-Zn]	#N/A
Thrombomodulin	THBD
Tumor necrosis factor	TNF
DNA topoisomerase 1	TOP1
Cellular tumor antigen p53	TP53
Vascular cell adhesion protein 1	VCAM1
Xanthine dehydrogenase/oxidase	XDH
Transcription factor p65	RELA
RAC-alpha serine/threonine-protein kinase	AKT1
G1/S-specific cyclin-D1	CCND1
Bcl-2-like protein 1	BCL2L1
Proto-oncogene c-Fos	FOS
Cyclin-dependent kinase inhibitor 1	CDKN1A
Eukaryotic translation initiation factor 6	EIF6
Apoptosis regulator BAX	BAX
Caspase-9	CASP9
Matrix metalloproteinase-9	MMP9
Interleukin-10	IL10
Cyclin-dependent kinase inhibitor 2A, isoforms 1/2/3	#N/A
Activator of 90 kDa heat shock protein ATPase homolog 1	AHSA1
Caspase-3	CASP3
ETS domain-containing protein Elk-1	ELK1
NF-kappa-B inhibitor alpha	NFKBIA
Caspase-8	CASP8
RAF proto-oncogene serine/threonine-protein kinase	RAF1
Protein kinase C alpha type	PRKCA
Hypoxia-inducible factor 1-alpha	HIF1A
Signal transducer and activator of transcription 1-alpha/beta	STAT1
Protein CBFA2T1	RUNX1T1
Probable E3 ubiquitin-protein ligase HERC5	#N/A
Receptor tyrosine-protein kinase erbB-2	ERBB2
Caveolin-1	CAV1
Myc proto-oncogene protein	MYC
Cytochrome P450 1A1	CYP1A1
Intercellular adhesion molecule 1	ICAM1
Interleukin-8	CXCL8
Protein kinase C beta type	PRKCB
Baculoviral IAP repeat-containing protein 5	BIRC5
Dual oxidase 2	DUOX2
Nitric oxide synthase, endothelial	NOS3
Heat shock protein beta-1	HSPB1
Transforming growth factor beta-1	#N/A
Nuclear receptor subfamily 1 group I member 2	NR1I2
G2/mitotic-specific cyclin-B1	CCNB1
Plasminogen activator inhibitor 1	SERPINE1
Phosphatidylinositol-3,4,5-trisphosphate 3-phosphatase and dual-specificity protein phosphatase PTEN	#N/A
Interleukin-1 alpha	IL1A
DNA topoisomerase 2-alpha	TOP2A
Hyaluronan synthase 2	HAS2
Nuclear factor erythroid 2-related factor 2	NFE2L2
Poly [ADP-ribose] polymerase 1	PARP1
26S proteasome non-ATPase regulatory subunit 3	PSMD3
Solute carrier family 2, facilitated glucose transporter member 4	SLC2A4
C-X-C motif chemokine 11	CXCL11
C-X-C motif chemokine 2	CXCL2
DDB1- and CUL4-associated factor 5	DCAF5
Nuclear receptor subfamily 1 group I member 3	NR1I3
Serine/threonine-protein kinase Chk2	CHEK2
Claudin-4	CLDN4
Peroxisome proliferator-activated receptor alpha	PPARA
Peroxisome proliferator-activated receptor delta	PPARD
Heat shock factor protein 1	HSF1
C-reactive protein	CRP
C-X-C motif chemokine 10	CXCL10
Inhibitor of nuclear factor kappa-B kinase subunit alpha	CHUK
Osteopontin	SPP1
Runt-related transcription factor 2	RUNX2
Ras association domain-containing protein 1	RASSF1
Transcription factor E2F1	E2F1
Transcription factor E2F2	E2F2
Insulin-like growth factor-binding protein 3	IGFBP3
Insulin-like growth factor II	IGF2
CD40 ligand	CD40LG
Interferon regulatory factor 1	IRF1
Receptor tyrosine-protein kinase erbB-3	ERBB3
Type I iodothyronine deiodinase	DIO1
Procollagen C-endopeptidase enhancer 1	PCOLCE
Puromycin-sensitive aminopeptidase	NPEPPS
Hexokinase-2	HK2
Homeobox protein Nkx-3.1	NKX3-1
Ras GTPase-activating protein 1	RASA1
