# Supplementary material for: Exploring Quercetin Anti-Osteoporosis Pharmacological Mechanisms with In Silico and In Vivo Models
Source: Life (Basel). 2022 Jun 29;12(7):980. doi: 10.3390/life12070980 (PMC9322149; doi:10.3390/life12070980)
Supplement: Supplementary file 1 [file life-12-00980-s001.zip › Table S2 Targets associated with OP.xlsx]

## Sheet: OMIM
Table S1 Targets associated with Osteoporosis
Table S1-1 Targets predicted by OMIM
Cytogenetic location	Genomic coordinates	Gene/Locus	Gene/Locus name	Gene/Locus MIM number	Approved Symbol	Entrez Gene ID	Ensembl Gene ID	Comments	Phenotype	Phenotype MIM number	Inheritance	Pheno map key	Mouse Gene (from MGI)
4q13.2	4:68537172-68576321	UGT2B17, BMND12	UDP-glucuronyltransferase, family 2, beta-17	601903	UGT2B17	7367	ENSG00000197888,ENST00000317746.3		{Bone mineral density QTL 12, osteoporosis}	612560		3	Ugt2b1,Ugt2b35,Ugt2b36,Ugt2b37,Ugt2b38,Ugt2b5
5q31.1	5:132257670-132273453	RIL	LIM domain protein ril	603422	PDLIM4	8572	ENSG00000131435,ENST00000379018.7		{Osteoporosis, susceptibility to}	166710	Autosomal dominant	3	Pdlim4
5q35.3	5:177384433-177412020	SLC34A1, SLC17A2, NPT2, NPHLOP1, FRTS2, HCINF2	Solute carrier family 34 (sodium phosphate cotransporter), member 1	182309	SLC34A1	6569	ENSG00000131183,ENST00000512593.5	mutation identified in 1 FRTS2 family	?Fanconi renotubular syndrome 2	613388	Autosomal recessive	3	Slc34a1
5q35.3	5:177384433-177412020	SLC34A1, SLC17A2, NPT2, NPHLOP1, FRTS2, HCINF2	Solute carrier family 34 (sodium phosphate cotransporter), member 1	182309	SLC34A1	6569	ENSG00000131183,ENST00000512593.5	mutation identified in 1 FRTS2 family	Hypercalcemia, infantile, 2	616963	Autosomal recessive	3	Slc34a1
5q35.3	5:177384433-177412020	SLC34A1, SLC17A2, NPT2, NPHLOP1, FRTS2, HCINF2	Solute carrier family 34 (sodium phosphate cotransporter), member 1	182309	SLC34A1	6569	ENSG00000131183,ENST00000512593.5	mutation identified in 1 FRTS2 family	Nephrolithiasis/osteoporosis, hypophosphatemic, 1	612286	Autosomal dominant	3	Slc34a1
7q21.3	7:93424485-93574723	CALCR, CRT	Calcitonin receptor	114131	CALCR	799	ENSG00000004948,ENST00000649521.1	not deleted in Williams syndrome	{Osteoporosis, postmenopausal, susceptibility}	166710	Autosomal dominant	3	Calcr
7q21.3	7:94394894-94431226	COL1A2, EDSCV, EDSARTH2	Collagen I, alpha-2 polypeptide	120160	COL1A2	1278	ENSG00000164692,ENST00000297268.11	~17cM from CF	Combined osteogenesis imperfecta and Ehlers-Danlos syndrome 2	619120	Autosomal dominant	3	Col1a2
7q21.3	7:94394894-94431226	COL1A2, EDSCV, EDSARTH2	Collagen I, alpha-2 polypeptide	120160	COL1A2	1278	ENSG00000164692,ENST00000297268.11	~17cM from CF	Ehlers-Danlos syndrome, arthrochalasia type, 2	617821	Autosomal dominant	3	Col1a2
7q21.3	7:94394894-94431226	COL1A2, EDSCV, EDSARTH2	Collagen I, alpha-2 polypeptide	120160	COL1A2	1278	ENSG00000164692,ENST00000297268.11	~17cM from CF	Ehlers-Danlos syndrome, cardiac valvular type	225320	Autosomal recessive	3	Col1a2
7q21.3	7:94394894-94431226	COL1A2, EDSCV, EDSARTH2	Collagen I, alpha-2 polypeptide	120160	COL1A2	1278	ENSG00000164692,ENST00000297268.11	~17cM from CF	Osteogenesis imperfecta, type II	166210	Autosomal dominant	3	Col1a2
7q21.3	7:94394894-94431226	COL1A2, EDSCV, EDSARTH2	Collagen I, alpha-2 polypeptide	120160	COL1A2	1278	ENSG00000164692,ENST00000297268.11	~17cM from CF	Osteogenesis imperfecta, type III	259420	Autosomal dominant	3	Col1a2
7q21.3	7:94394894-94431226	COL1A2, EDSCV, EDSARTH2	Collagen I, alpha-2 polypeptide	120160	COL1A2	1278	ENSG00000164692,ENST00000297268.11	~17cM from CF	Osteogenesis imperfecta, type IV	166220	Autosomal dominant	3	Col1a2
7q21.3	7:94394894-94431226	COL1A2, EDSCV, EDSARTH2	Collagen I, alpha-2 polypeptide	120160	COL1A2	1278	ENSG00000164692,ENST00000297268.11	~17cM from CF	{Osteoporosis, postmenopausal}	166710	Autosomal dominant	3	Col1a2
11p12	11:36400000-43400000	BMND8	Bone mineral density QTL 8	611739		100188854		between D11S1392 and D11S4102	{Osteoporosis}	166710	Autosomal dominant	2
11q13.2	11:68298865-68449274	LRP5, BMND1, LRP7, LR3, OPPG, VBCH2, OPTA1, EVR4, PCLD4	Low density lipoprotein receptor-related protein-5	603506	LRP5	4041	ENSG00000162337,ENST00000294304.12		Exudative vitreoretinopathy 4	601813	Autosomal dominant; Autosomal recessive	3	Lrp5
11q13.2	11:68298865-68449274	LRP5, BMND1, LRP7, LR3, OPPG, VBCH2, OPTA1, EVR4, PCLD4	Low density lipoprotein receptor-related protein-5	603506	LRP5	4041	ENSG00000162337,ENST00000294304.12		Hyperostosis, endosteal	144750	Autosomal dominant	3	Lrp5
11q13.2	11:68298865-68449274	LRP5, BMND1, LRP7, LR3, OPPG, VBCH2, OPTA1, EVR4, PCLD4	Low density lipoprotein receptor-related protein-5	603506	LRP5	4041	ENSG00000162337,ENST00000294304.12		Osteopetrosis, autosomal dominant 1	607634	Autosomal dominant	3	Lrp5
11q13.2	11:68298865-68449274	LRP5, BMND1, LRP7, LR3, OPPG, VBCH2, OPTA1, EVR4, PCLD4	Low density lipoprotein receptor-related protein-5	603506	LRP5	4041	ENSG00000162337,ENST00000294304.12		Osteoporosis-pseudoglioma syndrome	259770	Autosomal recessive	3	Lrp5
11q13.2	11:68298865-68449274	LRP5, BMND1, LRP7, LR3, OPPG, VBCH2, OPTA1, EVR4, PCLD4	Low density lipoprotein receptor-related protein-5	603506	LRP5	4041	ENSG00000162337,ENST00000294304.12		Osteosclerosis	144750	Autosomal dominant	3	Lrp5
11q13.2	11:68298865-68449274	LRP5, BMND1, LRP7, LR3, OPPG, VBCH2, OPTA1, EVR4, PCLD4	Low density lipoprotein receptor-related protein-5	603506	LRP5	4041	ENSG00000162337,ENST00000294304.12		Polycystic liver disease 4 with or without kidney cysts	617875	Autosomal dominant	3	Lrp5
11q13.2	11:68298865-68449274	LRP5, BMND1, LRP7, LR3, OPPG, VBCH2, OPTA1, EVR4, PCLD4	Low density lipoprotein receptor-related protein-5	603506	LRP5	4041	ENSG00000162337,ENST00000294304.12		van Buchem disease, type 2	607636		3	Lrp5
11q13.2	11:68298865-68449274	LRP5, BMND1, LRP7, LR3, OPPG, VBCH2, OPTA1, EVR4, PCLD4	Low density lipoprotein receptor-related protein-5	603506	LRP5	4041	ENSG00000162337,ENST00000294304.12		[Bone mineral density variability 1]	601884	Autosomal dominant	3	Lrp5
11q13.2	11:68298865-68449274	LRP5, BMND1, LRP7, LR3, OPPG, VBCH2, OPTA1, EVR4, PCLD4	Low density lipoprotein receptor-related protein-5	603506	LRP5	4041	ENSG00000162337,ENST00000294304.12		{Osteoporosis}	166710	Autosomal dominant	3	Lrp5
12q13.12	12:48978321-48982619	WNT1, INT1, OI15, BMND16	Wingless-type MMTV integration site family, member 1 (oncogene INT1)	164820	WNT1	7471	ENSG00000125084,ENST00000293549.4		Osteogenesis imperfecta, type XV	615220	Autosomal recessive	3	Wnt1
12q13.12	12:48978321-48982619	WNT1, INT1, OI15, BMND16	Wingless-type MMTV integration site family, member 1 (oncogene INT1)	164820	WNT1	7471	ENSG00000125084,ENST00000293549.4		{Osteoporosis, early-onset, susceptibility to, autosomal dominant}	615221		3	Wnt1
17q21.33	17:50184095-50201648	COL1A1, OI1, OI2, OI3, OI4, EDSARTH1, CAFYD	Collagen I, alpha-1 polypeptide	120150	COL1A1	1277	ENSG00000108821,ENST00000225964.10	fused with PDGFB in DFPB	Caffey disease	114000	Autosomal dominant	3	Col1a1
17q21.33	17:50184095-50201648	COL1A1, OI1, OI2, OI3, OI4, EDSARTH1, CAFYD	Collagen I, alpha-1 polypeptide	120150	COL1A1	1277	ENSG00000108821,ENST00000225964.10	fused with PDGFB in DFPB	Combined osteogenesis imperfecta and Ehlers-Danlos syndrome 1	619115	Autosomal dominant	3	Col1a1
17q21.33	17:50184095-50201648	COL1A1, OI1, OI2, OI3, OI4, EDSARTH1, CAFYD	Collagen I, alpha-1 polypeptide	120150	COL1A1	1277	ENSG00000108821,ENST00000225964.10	fused with PDGFB in DFPB	Ehlers-Danlos syndrome, arthrochalasia type, 1	130060	Autosomal dominant	3	Col1a1
17q21.33	17:50184095-50201648	COL1A1, OI1, OI2, OI3, OI4, EDSARTH1, CAFYD	Collagen I, alpha-1 polypeptide	120150	COL1A1	1277	ENSG00000108821,ENST00000225964.10	fused with PDGFB in DFPB	Osteogenesis imperfecta, type I	166200	Autosomal dominant	3	Col1a1
17q21.33	17:50184095-50201648	COL1A1, OI1, OI2, OI3, OI4, EDSARTH1, CAFYD	Collagen I, alpha-1 polypeptide	120150	COL1A1	1277	ENSG00000108821,ENST00000225964.10	fused with PDGFB in DFPB	Osteogenesis imperfecta, type II	166210	Autosomal dominant	3	Col1a1
17q21.33	17:50184095-50201648	COL1A1, OI1, OI2, OI3, OI4, EDSARTH1, CAFYD	Collagen I, alpha-1 polypeptide	120150	COL1A1	1277	ENSG00000108821,ENST00000225964.10	fused with PDGFB in DFPB	Osteogenesis imperfecta, type III	259420	Autosomal dominant	3	Col1a1
17q21.33	17:50184095-50201648	COL1A1, OI1, OI2, OI3, OI4, EDSARTH1, CAFYD	Collagen I, alpha-1 polypeptide	120150	COL1A1	1277	ENSG00000108821,ENST00000225964.10	fused with PDGFB in DFPB	Osteogenesis imperfecta, type IV	166220	Autosomal dominant	3	Col1a1
17q21.33	17:50184095-50201648	COL1A1, OI1, OI2, OI3, OI4, EDSARTH1, CAFYD	Collagen I, alpha-1 polypeptide	120150	COL1A1	1277	ENSG00000108821,ENST00000225964.10	fused with PDGFB in DFPB	{Bone mineral density variation QTL, osteoporosis}	166710	Autosomal dominant	3	Col1a1
17q25.1	17:74748627-74769352	SLC9A3R1, EBP50, NHERF1, NPHLOP2	Solute carrier family 9 (sodium/hydrogen exchanger), member 3 regulatory factor 1	604990	SLC9A3R1	9368	ENSG00000109062,ENST00000262613.10		Nephrolithiasis/osteoporosis, hypophosphatemic, 2	612287	Autosomal dominant	3	Slc9a3r1
20p12.3	20:5100000-9200000	BMND7	Bone mineral density QTL 7	611738		100188853		most significant association with haplotype C	{Osteoporosis}	166710	Autosomal dominant	2
Xq23	X:115561173-115650860	PLS3, BMND18	Plastin 3	300131	PLS3	5358	ENSG00000102024,ENST00000539310.5		Bone mineral density QTL18, osteoporosis	300910	X-linked dominant	3	Pls3
Phenotype Mapping Key
1 - The disorder is placed on the map due to its association with a gene, but the underlying defect is not known.
2 - The disorder was placed on the map by statistical methods.
3 - The molecular basis of the disorder is known.
4 - A contiguous gene duplication or deletion syndrome in which multiple genes are involved.

## Sheet: GeneCards
Table S1 Targets associated with Osteoporosis
Table S1-2 Targets predicted by GeneCards
Relevance score≥10
Gene Symbol	Description	Category	Gifts	GC Id	Relevance score	GeneCards Link
LRP5	LDL Receptor Related Protein 5	Protein Coding	48	GC11P068298	58.9592	https://www.genecards.org/cgi-bin/carddisp.pl?gene=LRP5
COL1A1	Collagen Type I Alpha 1 Chain	Protein Coding	49	GC17M050183	48.7522	https://www.genecards.org/cgi-bin/carddisp.pl?gene=COL1A1
WNT1	Wnt Family Member 1	Protein Coding	45	GC12P049053	40.8065	https://www.genecards.org/cgi-bin/carddisp.pl?gene=WNT1
COL1A2	Collagen Type I Alpha 2 Chain	Protein Coding	46	GC07P094394	39.9265	https://www.genecards.org/cgi-bin/carddisp.pl?gene=COL1A2
SLC34A1	Solute Carrier Family 34 Member 1	Protein Coding	44	GC05P177381	39.7271	https://www.genecards.org/cgi-bin/carddisp.pl?gene=SLC34A1
CALCR	Calcitonin Receptor	Protein Coding	47	GC07M093424	34.2462	https://www.genecards.org/cgi-bin/carddisp.pl?gene=CALCR
PLS3	Plastin 3	Protein Coding	41	GC0XP115560	34.0685	https://www.genecards.org/cgi-bin/carddisp.pl?gene=PLS3
DKK1	Dickkopf WNT Signaling Pathway Inhibitor 1	Protein Coding	44	GC10P052314	28.4974	https://www.genecards.org/cgi-bin/carddisp.pl?gene=DKK1
SLC9A3R1	SLC9A3 Regulator 1	Protein Coding	45	GC17P074749	27.9364	https://www.genecards.org/cgi-bin/carddisp.pl?gene=SLC9A3R1
PDLIM4	PDZ And LIM Domain 4	Protein Coding	39	GC05P132257	26.7249	https://www.genecards.org/cgi-bin/carddisp.pl?gene=PDLIM4
WNT3A	Wnt Family Member 3A	Protein Coding	46	GC01P228649	26.0813	https://www.genecards.org/cgi-bin/carddisp.pl?gene=WNT3A
CALCA	Calcitonin Related Polypeptide Alpha	Protein Coding	42	GC11M014945	26.061	https://www.genecards.org/cgi-bin/carddisp.pl?gene=CALCA
ESR1	Estrogen Receptor 1	Protein Coding	51	GC06P151656	24.6545	https://www.genecards.org/cgi-bin/carddisp.pl?gene=ESR1
IFITM5	Interferon Induced Transmembrane Protein 5	Protein Coding	34	GC11M000298	24.1531	https://www.genecards.org/cgi-bin/carddisp.pl?gene=IFITM5
BMND2	Bone Mineral Density Variation 2	Genetic Locus	1	GC01U900002	22.5029	https://www.genecards.org/cgi-bin/carddisp.pl?gene=BMND2
BMND8	Bone Mineral Density Quantiative Trait Locus 8	Genetic Locus	1	GC11U901220	22.3721	https://www.genecards.org/cgi-bin/carddisp.pl?gene=BMND8
RUNX2	RUNX Family Transcription Factor 2	Protein Coding	47	GC06P061392	21.8576	https://www.genecards.org/cgi-bin/carddisp.pl?gene=RUNX2
BMND3	Bone Mineral Density Variability 3	Genetic Locus	1	GC01U990485	21.7906	https://www.genecards.org/cgi-bin/carddisp.pl?gene=BMND3
BMND4	Bone Mineral Density Variation QTL 4	Genetic Locus	1	GC0XU900610	21.7186	https://www.genecards.org/cgi-bin/carddisp.pl?gene=BMND4
BMND5	Bone Mineral Density Variation QTL 5	Genetic Locus	1	GC11U900681	21.7186	https://www.genecards.org/cgi-bin/carddisp.pl?gene=BMND5
BGLAP	Bone Gamma-Carboxyglutamate Protein	Protein Coding	40	GC01P156242	21.6734	https://www.genecards.org/cgi-bin/carddisp.pl?gene=BGLAP
BMND10	Bone Mineral Density QTL 10	Genetic Locus	1	GC08U901145	21.6203	https://www.genecards.org/cgi-bin/carddisp.pl?gene=BMND10
BMND6	Bone Mineral Density QTL 6	Genetic Locus	1	GC21U900310	21.6203	https://www.genecards.org/cgi-bin/carddisp.pl?gene=BMND6
BMND7	Bone Mineral Density Quantiative Trait Locus 7	Genetic Locus	1	GC20U900413	21.6203	https://www.genecards.org/cgi-bin/carddisp.pl?gene=BMND7
BMND9	Bone Mineral Density QTL 9	Genetic Locus	1	GC13U900612	21.6203	https://www.genecards.org/cgi-bin/carddisp.pl?gene=BMND9
BMND11	Bone Mineral Density QTL 11	Genetic Locus	1	GC06U901644	21.6203	https://www.genecards.org/cgi-bin/carddisp.pl?gene=BMND11
BMND13	Bone Mineral Density QTL 13	Genetic Locus	1	GC16U900937	21.6203	https://www.genecards.org/cgi-bin/carddisp.pl?gene=BMND13
BMND14	Bone Mineral Density QTL 14	Genetic Locus	1	GC01U902352	21.6203	https://www.genecards.org/cgi-bin/carddisp.pl?gene=BMND14
TNFRSF11B	TNF Receptor Superfamily Member 11b	Protein Coding	46	GC08M118923	21.228	https://www.genecards.org/cgi-bin/carddisp.pl?gene=TNFRSF11B
VDR	Vitamin D Receptor	Protein Coding	50	GC12M047841	19.5449	https://www.genecards.org/cgi-bin/carddisp.pl?gene=VDR
TNFSF11	TNF Superfamily Member 11	Protein Coding	46	GC13P042562	18.6294	https://www.genecards.org/cgi-bin/carddisp.pl?gene=TNFSF11
IGF1	Insulin Like Growth Factor 1	Protein Coding	48	GC12M102395	18.1894	https://www.genecards.org/cgi-bin/carddisp.pl?gene=IGF1
CYP19A1	Cytochrome P450 Family 19 Subfamily A Member 1	Protein Coding	48	GC15M051208	17.4478	https://www.genecards.org/cgi-bin/carddisp.pl?gene=CYP19A1
NOTCH2	Notch Receptor 2	Protein Coding	49	GC01M119911	17.0945	https://www.genecards.org/cgi-bin/carddisp.pl?gene=NOTCH2
SP7	Sp7 Transcription Factor	Protein Coding	41	GC12M053326	15.4591	https://www.genecards.org/cgi-bin/carddisp.pl?gene=SP7
IL6	Interleukin 6	Protein Coding	48	GC07P022725	15.1814	https://www.genecards.org/cgi-bin/carddisp.pl?gene=IL6
LMNA	Lamin A/C	Protein Coding	47	GC01P156082	14.9045	https://www.genecards.org/cgi-bin/carddisp.pl?gene=LMNA
ESR2	Estrogen Receptor 2	Protein Coding	48	GC14M064084	14.8483	https://www.genecards.org/cgi-bin/carddisp.pl?gene=ESR2
TERT	Telomerase Reverse Transcriptase	Protein Coding	50	GC05M001253	14.7592	https://www.genecards.org/cgi-bin/carddisp.pl?gene=TERT
SMS	Spermine Synthase	Protein Coding	43	GC0XP021958	14.2545	https://www.genecards.org/cgi-bin/carddisp.pl?gene=SMS
MMP14	Matrix Metallopeptidase 14	Protein Coding	50	GC14P027516	14.2134	https://www.genecards.org/cgi-bin/carddisp.pl?gene=MMP14
WRN	WRN RecQ Like Helicase	Protein Coding	44	GC08P031033	13.951	https://www.genecards.org/cgi-bin/carddisp.pl?gene=WRN
CD36	CD36 Molecule	Protein Coding	47	GC07P080369	13.8993	https://www.genecards.org/cgi-bin/carddisp.pl?gene=CD36
TNFRSF11A	TNF Receptor Superfamily Member 11a	Protein Coding	44	GC18P062325	13.8202	https://www.genecards.org/cgi-bin/carddisp.pl?gene=TNFRSF11A
PTH	Parathyroid Hormone	Protein Coding	45	GC11M013492	13.8106	https://www.genecards.org/cgi-bin/carddisp.pl?gene=PTH
SOST	Sclerostin	Protein Coding	42	GC17M043753	13.4526	https://www.genecards.org/cgi-bin/carddisp.pl?gene=SOST
PRKACA	Protein Kinase CAMP-Activated Catalytic Subunit Alpha	Protein Coding	50	GC19M014215	13.4151	https://www.genecards.org/cgi-bin/carddisp.pl?gene=PRKACA
ALB	Albumin	Protein Coding	48	GC04P073397	13.1837	https://www.genecards.org/cgi-bin/carddisp.pl?gene=ALB
TGFB1	Transforming Growth Factor Beta 1	Protein Coding	50	GC19M041301	13.1348	https://www.genecards.org/cgi-bin/carddisp.pl?gene=TGFB1
GNAS	GNAS Complex Locus	Protein Coding	50	GC20P058839	13.1018	https://www.genecards.org/cgi-bin/carddisp.pl?gene=GNAS
NHP2	NHP2 Ribonucleoprotein	Protein Coding	43	GC05M178149	12.7508	https://www.genecards.org/cgi-bin/carddisp.pl?gene=NHP2
BMP1	Bone Morphogenetic Protein 1	Protein Coding	45	GC08P022164	12.7259	https://www.genecards.org/cgi-bin/carddisp.pl?gene=BMP1
BMP2	Bone Morphogenetic Protein 2	Protein Coding	45	GC20P006696	12.6683	https://www.genecards.org/cgi-bin/carddisp.pl?gene=BMP2
PRKAR1A	Protein Kinase CAMP-Dependent Type I Regulatory Subunit Alpha	Protein Coding	50	GC17P068679	12.5776	https://www.genecards.org/cgi-bin/carddisp.pl?gene=PRKAR1A
AR	Androgen Receptor	Protein Coding	52	GC0XP067544	12.5355	https://www.genecards.org/cgi-bin/carddisp.pl?gene=AR
MIR2861	MicroRNA 2861	RNA Gene	16	GC09P127785	12.1816	https://www.genecards.org/cgi-bin/carddisp.pl?gene=MIR2861
NOP10	NOP10 Ribonucleoprotein	Protein Coding	40	GC15M034341	12.1793	https://www.genecards.org/cgi-bin/carddisp.pl?gene=NOP10
SRC	SRC Proto-Oncogene, Non-Receptor Tyrosine Kinase	Protein Coding	50	GC20P037344	12.1549	https://www.genecards.org/cgi-bin/carddisp.pl?gene=SRC
TINF2	TERF1 Interacting Nuclear Factor 2	Protein Coding	41	GC14M024242	12.081	https://www.genecards.org/cgi-bin/carddisp.pl?gene=TINF2
STAT1	Signal Transducer And Activator Of Transcription 1	Protein Coding	52	GC02M190908	11.7293	https://www.genecards.org/cgi-bin/carddisp.pl?gene=STAT1
CTSK	Cathepsin K	Protein Coding	48	GC01M150916	11.6718	https://www.genecards.org/cgi-bin/carddisp.pl?gene=CTSK
SPARC	Secreted Protein Acidic And Cysteine Rich	Protein Coding	49	GC05M151661	11.6518	https://www.genecards.org/cgi-bin/carddisp.pl?gene=SPARC
TERC	Telomerase RNA Component	RNA Gene	28	GC03M169765	11.5864	https://www.genecards.org/cgi-bin/carddisp.pl?gene=TERC
TNF	Tumor Necrosis Factor	Protein Coding	49	GC06P061170	11.5111	https://www.genecards.org/cgi-bin/carddisp.pl?gene=TNF
LRP6	LDL Receptor Related Protein 6	Protein Coding	48	GC12M016964	11.4819	https://www.genecards.org/cgi-bin/carddisp.pl?gene=LRP6
SGMS2	Sphingomyelin Synthase 2	Protein Coding	36	GC04P107824	11.4758	https://www.genecards.org/cgi-bin/carddisp.pl?gene=SGMS2
GORAB	Golgin, RAB6 Interacting	Protein Coding	37	GC01P170501	11.4718	https://www.genecards.org/cgi-bin/carddisp.pl?gene=GORAB
SOX9	SRY-Box Transcription Factor 9	Protein Coding	46	GC17P072121	11.413	https://www.genecards.org/cgi-bin/carddisp.pl?gene=SOX9
SLC7A7	Solute Carrier Family 7 Member 7	Protein Coding	45	GC14M022773	11.3555	https://www.genecards.org/cgi-bin/carddisp.pl?gene=SLC7A7
EIF2AK3	Eukaryotic Translation Initiation Factor 2 Alpha Kinase 3	Protein Coding	48	GC02M088556	11.1871	https://www.genecards.org/cgi-bin/carddisp.pl?gene=EIF2AK3
XYLT2	Xylosyltransferase 2	Protein Coding	44	GC17P050347	11.1403	https://www.genecards.org/cgi-bin/carddisp.pl?gene=XYLT2
COL2A1	Collagen Type II Alpha 1 Chain	Protein Coding	48	GC12M047972	11.1061	https://www.genecards.org/cgi-bin/carddisp.pl?gene=COL2A1
F12	Coagulation Factor XII	Protein Coding	48	GC05M177402	10.9985	https://www.genecards.org/cgi-bin/carddisp.pl?gene=F12
SHBG	Sex Hormone Binding Globulin	Protein Coding	39	GC17P007613	10.78	https://www.genecards.org/cgi-bin/carddisp.pl?gene=SHBG
ANTXR2	ANTXR Cell Adhesion Molecule 2	Protein Coding	46	GC04M079901	10.7797	https://www.genecards.org/cgi-bin/carddisp.pl?gene=ANTXR2
UGT2B17	UDP Glucuronosyltransferase Family 2 Member B17	Protein Coding	40	GC04M068537	10.7545	https://www.genecards.org/cgi-bin/carddisp.pl?gene=UGT2B17
FSHR	Follicle Stimulating Hormone Receptor	Protein Coding	49	GC02M048953	10.6891	https://www.genecards.org/cgi-bin/carddisp.pl?gene=FSHR
P3H1	Prolyl 3-Hydroxylase 1	Protein Coding	38	GC01M042746	10.4027	https://www.genecards.org/cgi-bin/carddisp.pl?gene=P3H1
GNRH1	Gonadotropin Releasing Hormone 1	Protein Coding	41	GC08M025419	10.3571	https://www.genecards.org/cgi-bin/carddisp.pl?gene=GNRH1
APOE	Apolipoprotein E	Protein Coding	49	GC19P044906	10.2906	https://www.genecards.org/cgi-bin/carddisp.pl?gene=APOE
CYP17A1	Cytochrome P450 Family 17 Subfamily A Member 1	Protein Coding	48	GC10M102830	10.2606	https://www.genecards.org/cgi-bin/carddisp.pl?gene=CYP17A1
IL1B	Interleukin 1 Beta	Protein Coding	47	GC02M112829	10.2532	https://www.genecards.org/cgi-bin/carddisp.pl?gene=IL1B
MMP2	Matrix Metallopeptidase 2	Protein Coding	52	GC16P055390	10.1048	https://www.genecards.org/cgi-bin/carddisp.pl?gene=MMP2
SMAD3	SMAD Family Member 3	Protein Coding	48	GC15P067063	10.0974	https://www.genecards.org/cgi-bin/carddisp.pl?gene=SMAD3
CTNNB1	Catenin Beta 1	Protein Coding	52	GC03P041236	10.0961	https://www.genecards.org/cgi-bin/carddisp.pl?gene=CTNNB1
SLPI	Secretory Leukocyte Peptidase Inhibitor	Protein Coding	38	GC20M045252	10.0831	https://www.genecards.org/cgi-bin/carddisp.pl?gene=SLPI
PLOD1	Procollagen-Lysine,2-Oxoglutarate 5-Dioxygenase 1	Protein Coding	41	GC01P011934	10.074	https://www.genecards.org/cgi-bin/carddisp.pl?gene=PLOD1
SATB2	SATB Homeobox 2	Protein Coding	44	GC02M199269	10.0322	https://www.genecards.org/cgi-bin/carddisp.pl?gene=SATB2

## Sheet: DisGeNET
Table S1 Targets associated with Osteoporosis
Table S1-3 Targets predicted by DisGeNET
Score≥0.1
Disease	Disease_id	Gene	Gene_id	Score_gda	Association_Type	Original_DB	Sentence	PMID	PMID_Year
Osteoporosis	C0029456	LRP5	4041	0.9	GeneticVariation	BEFREE	Rheumatologists must be aware of <span class="gene" id="20096619-8-33-37">LRP5</span> gene that in addition to being a major gene in the mendelian disease that is OPPG syndrome seems to be involved in <span class="disease" id="20096619-8-153-165">osteoporosis</span> in the general population through some of its polymorphisms.	20096619	2010
Osteoporosis	C0029456	LRP5	4041	0.9	Biomarker	BEFREE	Mutations in the other family members with similar bone phenotype confirmed that <span class="gene" id="15824851-3-81-85">LRP5</span> has a role in both juvenile and adult <span class="disease" id="15824851-3-124-136">osteoporosis</span>.	15824851	2005
Osteoporosis	C0029456	LRP5	4041	0.9	Biomarker	BEFREE	As loss-of-function mutations in the SOST gene are associated with Sclerosteosis, another disorder of excessive bone growth, our study suggests that the SOST-<span class="gene" id="17052975-5-158-162">LRP5</span> antagonistic interaction plays a central role in bone mass regulation and may represent a nodal point for therapeutic intervention for <span class="disease" id="17052975-5-298-310">osteo…	17052975	2006
Osteoporosis	C0029456	LRP5	4041	0.9	GeneticVariation	LHGDN	A family with osteoporosis pseudoglioma syndrome due to compound heterozygosity of two novel mutations in the LRP5 gene.	16679074	2006
Osteoporosis	C0029456	LRP5	4041	0.9	GeneticVariation	BEFREE	Polymorphism of <span class="gene" id="25392953-0-16-20">LRP5</span> gene and emphysema severity are associated with <span class="disease" id="25392953-0-69-81">osteoporosis</span> in Japanese patients with or at risk for COPD.	25392953	2015
Osteoporosis	C0029456	LRP5	4041	0.9	GeneticVariation	BEFREE	Previous studies have shown that polymorphisms of the <span class="gene" id="19148563-2-54-58">LRP5</span> gene are associated with bone mineral density (BMD), but the relationship between <span class="gene" id="19148563-2-141-145">LRP5</span> polymorphisms and response to bisphosphonate treatment in <span class="disease" id="19148563-2-204-216">osteoporosis</span> has <span class="negexp">not be…	19148563	2009
Osteoporosis	C0029456	LRP5	4041	0.9	GeneticVariation	LHGDN	Association of a single-nucleotide variation (A1330V) in the low-density lipoprotein receptor-related protein 5 gene (LRP5) with bone mineral density in adult Japanese women.	17306638	2007
Osteoporosis	C0029456	LRP5	4041	0.9	GeneticVariation	LHGDN	These results suggest that <span class="gene" id="14727154-8-27-31">LRP5</span> is a BMD determinant and also contributes to a risk of <span class="disease" id="14727154-8-87-99">osteoporosis</span>.	14727154	2004
Osteoporosis	C0029456	LRP5	4041	0.9	Biomarker	BEFREE	In this article, we present the extensive genetic and functional data indicating that the <span class="gene" id="15760771-4-90-94">LRP5</span> gene and the Wnt signalling pathway are key players in bone formation and the risk of <span class="disease" id="15760771-4-181-193">osteoporosis</span>, and that LRP5 signalling is essential for normal morphology, developmental processes and bone health.	15760771	2005
Osteoporosis	C0029456	LRP5	4041	0.9	GeneticVariation	BEFREE	In humans, loss of <span class="gene" id="15850991-5-19-23">LRP5</span> function causes osteoporosis-pseudoglioma syndrome, which is characterized by congenital blindness and extremely severe childhood-onset <span class="disease" id="15850991-5-160-172">osteoporosis</span> (lumbar spine Z-score often &lt; -4) with fractures.	15850991	2005
Osteoporosis	C0029456	LRP5	4041	0.9	Biomarker	BEFREE	Genome-wide mapping efforts have identified the <span class="gene" id="16131431-4-48-98">low-density lipoprotein receptor-related protein 5</span>, bone morphogenetic protein 2, and 15-lipoxygenase as potential susceptibility genes for <span class="disease" id="16131431-4-188-200">osteoporosis</span> in the past few years, providing a rich new base for understanding bone biology.	16131431	2005
Osteoporosis	C0029456	LRP5	4041	0.9	Biomarker	HPO
Osteoporosis	C0029456	LRP5	4041	0.9	Biomarker	LHGDN	As loss-of-function mutations in the SOST gene are associated with Sclerosteosis, another disorder of excessive bone growth, our study suggests that the SOST-<span class="gene" id="17052975-5-158-162">LRP5</span> antagonistic interaction plays a central role in bone mass regulation and may represent a nodal point for therapeutic intervention for <span class="disease" id="17052975-5-298-310">osteo…	17052975	2006
Osteoporosis	C0029456	LRP5	4041	0.9	Biomarker	BEFREE	Recently, <span class="gene" id="31031810-6-10-14">LRP5</span> has also been shown to play a role in chondroblastic subtype of osteosarcoma (OS) and prostate cancer and also in noncancer case such as <span class="disease" id="31031810-6-152-164">osteoporosis</span>.	31031810	2019
Osteoporosis	C0029456	LRP5	4041	0.9	GeneticVariation	BEFREE	The importance of LDL receptor-related protein 5 (<span class="gene" id="15777745-2-50-54">LRP5</span>) for the regulation of bone mass has recently been established, where loss of function mutations is followed by severe <span class="disease" id="15777745-2-174-186">osteoporosis</span> and gain of function is related to increased bone mass.	15777745	2005
Osteoporosis	C0029456	LRP5	4041	0.9	Biomarker	BEFREE	Understanding how complex interactions between agonistic and inhibitory factors in the Wnt-<span class="gene" id="15767861-9-91-95">LRP5</span> canonical pathway influence osteoblast functions has the potential of providing new anabolic treatments for <span class="disease" id="15767861-9-204-216">osteoporosis</span>.	15767861	2005
Osteoporosis	C0029456	LRP5	4041	0.9	GeneticVariation	BEFREE	Osteoporosis pseudoglioma syndrome (OPPG) is a rare autosomal recessive condition of congenital blindness and severe childhood <span class="disease" id="25384351-1-127-139">osteoporosis</span> with skeletal fragility, caused by loss-of-function mutations in the low-density lipoprotein receptor-related protein 5 (<span class="gene" id="25384351-1-261-265">LRP5</span>) gene.	25384351	2015
Osteoporosis	C0029456	LRP5	4041	0.9	GeneticVariation	BEFREE	Osteoporosis-pseudoglioma syndrome (OPPG) is a rare autosomal recessive syndrome characterized by juvenile-onset <span class="disease" id="28866852-1-113-125">osteoporosis</span> and ocular abnormalities due to a low-density lipoprotein receptor-related protein 5 (<span class="gene" id="28866852-1-212-216">LRP5</span>) gene mutation.	28866852	2017
Osteoporosis	C0029456	LRP5	4041	0.9	Therapeutic	RGD	Zuogui Pill can prevent and treat glucocorticoid-induced <span class="disease" id="21977807-8-57-69">osteoporosis</span> in rats by up-regulating the expression of the key signal molecules Wnt1, <span class="gene" id="21977807-8-144-149">LRP-5</span> and beta-catenin in Wnt signal transduction pathway.	21977807	2011
Osteoporosis	C0029456	LRP5	4041	0.9	Biomarker	BEFREE	<span class="gene" id="20101398-1-0-4">LRP5</span> was recently confirmed as an important susceptibility gene for <span class="disease" id="20101398-1-68-80">osteoporosis</span>.	20101398	2010
Osteoporosis	C0029456	LRP5	4041	0.9	GeneticVariation	BEFREE	In addition to the ocular features, <span class="gene" id="25323851-7-36-40">LRP5</span> mutations can cause osteopenia and <span class="disease" id="25323851-7-76-88">osteoporosis</span>.	25323851	2015
Osteoporosis	C0029456	LRP5	4041	0.9	GeneticVariation	BEFREE	Mutations in the <span class="gene" id="15355556-5-17-21">LRP5</span> gene on chromosome 11q12-13 have been associated with rare syndromes characterized by extremely low or high BMD, but little is known about the contribution of this gene to the development of <span class="disease" id="15355556-5-213-225">osteoporosis</span> and determination of BMD in a normal population.	15355556	2004
Osteoporosis	C0029456	LRP5	4041	0.9	Therapeutic	RGD	Effects of pulsed electromagnetic fields on bone mass and Wnt/β-catenin signaling pathway in ovariectomized rats.	22704852	2012
Osteoporosis	C0029456	LRP5	4041	0.9	GeneticVariation	BEFREE	The <span class="variant" dbSNP="rs3736228" genes_norm="4041">A1330V</span> polymorphism of <span class="gene" id="24897288-8-27-31">LRP5</span> is possibly correlated with response to alendronate treatment in Chinese women with <span class="disease" id="24897288-8-116-128">osteoporosis</span>, and the TT genotype could possibly predict a weak response to alendronate.	24897288	2014
Osteoporosis	C0029456	LRP5	4041	0.9	GeneticVariation	LHGDN	<span class="gene" id="16168727-0-0-4">LRP5</span> gene polymorphisms and idiopathic <span class="disease" id="16168727-0-39-51">osteoporosis</span> in men.	16168727	2005
Osteoporosis	C0029456	LRP5	4041	0.9	GeneticVariation	LHGDN	Missense mutations in <span class="gene" id="16234968-0-22-26">LRP5</span> are not a common cause of idiopathic <span class="disease" id="16234968-0-64-76">osteoporosis</span> in adult men.	16234968	2005
Osteoporosis	C0029456	LRP5	4041	0.9	GeneticVariation	BEFREE	A haplotype-based analysis of the <span class="gene" id="18684085-0-34-38">LRP5</span> gene in relation to <span class="disease" id="18684085-0-59-71">osteoporosis</span> phenotypes in Spanish postmenopausal women.	18684085	2008
Osteoporosis	C0029456	LRP5	4041	0.9	GeneticVariation	BEFREE	Results identified that carriers of <span class="variant" dbSNP="rs3736228" genes_norm="4041">rs3736228</span> C&gt;T variant in the <span class="gene" id="25580429-7-65-69">LRP5</span> gene were associated with an increased risk of developing <span class="disease" id="25580429-7-128-140">osteoporosis</span> and fractures under 4 genetic models but not under the dominant model (OR = 1.19, 95% CI …	25580429	2014
Osteoporosis	C0029456	LRP5	4041	0.9	Biomarker	BEFREE	Disruption of the interaction between <span class="gene" id="29486968-3-38-42">LRP5</span>/6 and sclerostin has been recognized as a therapeutic target for <span class="disease" id="29486968-3-108-120">osteoporosis</span>.	29486968	2018
Osteoporosis	C0029456	LRP5	4041	0.9	GeneticVariation	BEFREE	A non-synonymous SNP in the <span class="gene" id="18455228-9-28-32">LRP5</span> gene was associated with decreased bone mineral density (<span class="variant" dbSNP="rs3736228" genes_norm="4041;4982">rs3736228</span>, p=6.3x10(-12) for lumbar spine and p=1.9x10(-4) for femoral neck) and an increased risk of both osteoporotic fractures (odds ratio [OR] 1.3, 95% CI 1.09-1.52, p=0.002) and <span cl…	18455228	2008
Osteoporosis	C0029456	LRP5	4041	0.9	Biomarker	BEFREE	The microarray data from the Gene Expression Omnibus database accession number GSE51686, were downloaded and used to identify differentially expressed genes (DEGs) in fracture callus tissue samples obtained from the femora of type I collagen (Col1a1)‑kringle containing transmembrane protein 2 (Krm2) mice and low density lipoprotein receptor‑related protein 5‑/‑ (<span class="gene" id="28487939-2-…	28487939	2017
Osteoporosis	C0029456	LRP5	4041	0.9	Biomarker	GENOMICS_ENGLAND
Osteoporosis	C0029456	LRP5	4041	0.9	GeneticVariation	BEFREE	In this study, we found common polymorphisms of <span class="gene" id="20926594-10-48-52">LRP5</span> associated with osteoporotic fractures, and polymorphisms of the LRP6 gene associated with BMD, thus suggesting them as likely candidates to contribute to the explaination of the hereditary influence on <span class="disease" id="20926594-10-256-268">osteoporosis</span>.	20926594	2011
Osteoporosis	C0029456	LRP5	4041	0.9	GeneticVariation	BEFREE	Our work supported <span class="gene" id="17241106-16-19-23">LRP5</span> genetic variants as possible susceptibility factors for <span class="disease" id="17241106-16-80-92">osteoporosis</span> and fractures in humans.	17241106	2007
Osteoporosis	C0029456	LRP5	4041	0.9	GeneticVariation	BEFREE	Because her neonatal unilateral blindness and <span class="disease" id="24014470-6-46-48">OP</span> were suggestive of loss-of-function mutation(s) in the gene that encodes <span class="gene" id="24014470-6-122-152">LDL receptor-related protein 5</span> (<span class="gene" id="24014470-6-154-158">LRP5</span>), <span class="gene" id="24014470-6-161-165">LRP5</span> exon and splice site sequencing …	24014470	2014
Osteoporosis	C0029456	LRP5	4041	0.9	GeneticVariation	BEFREE	Our study showed a strong association between bone mineral density and polymorphisms in the FDPS gene, and a borderline association with <span class="gene" id="31774873-8-137-141">LRP5</span> and SOST polymorphisms in postmenopausal Romanian women with <span class="disease" id="31774873-8-203-215">osteoporosis</span>.No association was found for VKORC1.	31774873	2019
Osteoporosis	C0029456	LRP5	4041	0.9	Biomarker	CTD_human
Osteoporosis	C0029456	LRP5	4041	0.9	Biomarker	BEFREE	The low-density lipoprotein receptor-related protein 5 (<span class="gene" id="16958596-1-56-60">LRP5</span>) gene has been recently identified as a novel candidate for <span class="disease" id="16958596-1-121-133">osteoporosis</span>.	16958596	2006
Osteoporosis	C0029456	LRP5	4041	0.9	Biomarker	BEFREE	These results suggest that <span class="gene" id="14727154-8-27-31">LRP5</span> is a BMD determinant and also contributes to a risk of <span class="disease" id="14727154-8-87-99">osteoporosis</span>.	14727154	2004
Osteoporosis	C0029456	LRP5	4041	0.9	GeneticVariation	BEFREE	Evidence suggested a role for genetic variation in IL6 and <span class="gene" id="19506792-9-59-63">LRP5</span> in conferring risk for <span class="disease" id="19506792-9-87-99">osteoporosis</span> in Caucasian women, with the latter manifest only in smokers.	19506792	2010
Osteoporosis	C0029456	LRP5	4041	0.9	GeneticVariation	LHGDN	A non-synonymous SNP in the <span class="gene" id="18455228-9-28-32">LRP5</span> gene was associated with decreased bone mineral density (rs3736228, p=6.3x10(-12) for lumbar spine and p=1.9x10(-4) for femoral neck) and an increased risk of both osteoporotic fractures (odds ratio [OR] 1.3, 95% CI 1.09-1.52, p=0.002) and <span class="disease" id="18455228-9-273-285">osteoporosis</span> (OR 1.3, 1.0…	18455228	2008
Osteoporosis	C0029456	LRP5	4041	0.9	GeneticVariation	LHGDN	Here we analyzed COL1A1, COL1A2, and <span class="gene" id="15824851-6-37-41">LRP5</span> for mutations in 20 pediatric patients with primary <span class="disease" id="15824851-6-94-106">osteoporosis</span> characterized by low BMD, recurrent fractures, and absent extraskeletal manifestations.	15824851	2005
Osteoporosis	C0029456	LRP5	4041	0.9	AlteredExpression	LHGDN	Large-scale analysis of association between LRP5 and LRP6 variants and osteoporosis.	18349089	2008
Osteoporosis	C0029456	LRP5	4041	0.9	GeneticVariation	BEFREE	Her half-brother, treated with cabergoline for a microprolactinoma, also had <span class="disease" id="24423337-11-77-89">osteoporosis</span> of the lumbar spine on dual-energy x-ray absorptiometry and carried the same <span class="gene" id="24423337-11-167-171">LRP5</span> mutation.	24423337	2014
Osteoporosis	C0029456	LRP5	4041	0.9	GeneticVariation	BEFREE	These data suggest that the <span class="variant" dbSNP="rs3736228" genes_norm="4041">A1330V</span> variation in the <span class="gene" id="19571442-4-52-56">LRP5</span> gene may affect the pathogenesis of <span class="disease" id="19571442-4-93-105">osteoporosis</span>.	19571442	2009
Osteoporosis	C0029456	LRP5	4041	0.9	GeneticVariation	BEFREE	Mutational analysis uncovers monogenic bone disorders in women with pregnancy-associated <span class="disease" id="29594386-0-89-101">osteoporosis</span>: three novel mutations in <span class="gene" id="29594386-0-128-132">LRP5</span>, COL1A1, and COL1A2.	29594386	2018
Osteoporosis	C0029456	LRP5	4041	0.9	GeneticVariation	BEFREE	The aim of the study was to evaluate the frequency of genotypes and alleles of single nucleotide polymorphism (SNP) <span class="variant" dbSNP="rs4988321" genes_norm="1499;4041">rs4988321</span> and <span class="variant" dbSNP="rs312009" genes_norm="1499;4041">rs312009</span> of <span class="gene" id="29963786-4-142-146">LRP5</span> in Polish postmenopausal women with osteopenia (n = 109) and <s…	29963786	2019
Osteoporosis	C0029456	LRP5	4041	0.9	AlteredExpression	BEFREE	In comparison to age-matched controls we detected profound changes in the transcriptome in <span class="disease" id="23028809-5-91-98">hMSC-OP</span>, e.g. enhanced mRNA expression of known <span class="disease" id="23028809-5-139-151">osteoporosis</span>-associated genes (<span class="gene" id="23028809-5-170-174">LRP5</span>, RUNX2, COL1A1) and of genes involved in osteoclastogenesis (CSF1, PTH…	23028809	2012
Osteoporosis	C0029456	VDR	7421	0.7	GeneticVariation	BEFREE	The introduction of another variable, the ER genotype, in the analysis of <span class="gene" id="9506753-12-74-77">VDR</span> genetic determination of BMD, may represent a useful model in the identification of patients at risk of developing a multigenic disorder like <span class="disease" id="9506753-12-220-232">osteoporosis</span>.	9506753	1998
Osteoporosis	C0029456	VDR	7421	0.7	GeneticVariation	LHGDN	BsmI polymorphism of the <span class="gene" id="16447061-2-25-43">vitamin D receptor</span> (<span class="gene" id="16447061-2-45-48">VDR</span>) gene has been implicated in the pathogenesis of <span class="disease" id="16447061-2-98-110">osteoporosis</span>.	16447061	2006
Osteoporosis	C0029456	VDR	7421	0.7	GeneticVariation	BEFREE	The risk of <span class="disease" id="30624097-6-12-24">osteoporosis</span> in the <span class="gene" id="30624097-6-32-35">VDR</span>-<span class="variant" dbSNP="rs2228570" genes_norm="4982;690;7421">rs2228570</span> polymorphism T-allele carriers was significantly higher than that in CC (CT/TT versus CC) individuals (adjusted odds ratio [OR] [95% confidence interval (CI)] = 1.76 [1.33-2.22]).	30624097	2019
Osteoporosis	C0029456	VDR	7421	0.7	GeneticVariation	BEFREE	Association analyses and multivariate two-step regression model of social and molecular parameters, demonstrated that in comparison to the <span class="gene" id="19255718-6-139-142">VDR</span>, ESR, CTR polymorphisms, physical activities and healthy diet, associated with outdoor work are the best favourable prognostic factors for <span class="disease" id="19255718-6-282-294">osteoporosis</span>.	19255718	2009
Osteoporosis	C0029456	VDR	7421	0.7	Biomarker	BEFREE	Thus, the greater therapeutic effects of AH-1 than those of 1α,25(OH)&lt;sub&gt;2&lt;/sub&gt;D&lt;sub&gt;3&lt;/sub&gt; in in vivo studies using <span class="disease" id="29425808-9-120-132">osteoporosis</span> rat models may be due to 24R-hydroxy-AH-1 whose <span class="gene" id="29425808-9-181-184">VDR</span> affinity was 91% of that of AH-1.	29425808	2018
Osteoporosis	C0029456	COL1A1	1277	0.7	GeneticVariation	BEFREE	<span class="gene" id="26400328-0-0-6">COL1A1</span> gene <span class="variant" dbSNP="NA" genes_norm="NA">-1997G/T</span> polymorphism and risk of <span class="disease" id="26400328-0-46-58">osteoporosis</span> in postmenopausal women: a meta-analysis.	26400328	2015
Osteoporosis	C0029456	VDR	7421	0.7	GeneticVariation	BEFREE	In conclusion, these data, along with the absence of relationships between <span class="gene" id="8725180-11-75-78">VDR</span> gene polymorphisms and peak bone mass that we recently reported, suggest that the determination of <span class="gene" id="8725180-11-178-181">VDR</span> genotypes is probably not a useful clinical test for the risk assessment of <span class="disease" id="8725180-11-258-27…	8725180	1996
Osteoporosis	C0029456	VDR	7421	0.7	GeneticVariation	BEFREE	The genetics of <span class="disease" id="9706225-0-16-28">osteoporosis</span>: <span class="gene" id="9706225-0-30-48">vitamin D receptor</span> polymorphisms.	9706225	1998
Osteoporosis	C0029456	VDR	7421	0.7	GeneticVariation	BEFREE	In adults, <span class="disease" id="16988190-2-11-23">osteoporosis</span> is associated with polymorphisms of <span class="gene" id="16988190-2-60-78">vitamin D receptor</span> (<span class="gene" id="16988190-2-80-83">VDR</span>), estrogen receptor (ER), and collagen Ialpha1 (COLIA1) genes.	16988190	2006
Osteoporosis	C0029456	COL1A1	1277	0.7	Biomarker	GENOMICS_ENGLAND
Osteoporosis	C0029456	VDR	7421	0.7	GeneticVariation	BEFREE	Recent developments in the molecular epidemiology of <span class="disease" id="9801730-3-53-65">osteoporosis</span> have shown the interest, but also the limitations, of specific molecular markers, such as the <span class="gene" id="9801730-3-160-178">vitamin D receptor</span> gene polymorphisms Bsm 1 and Fok 1, to explain bone mineral density differences across the population.	9801730	1998
Osteoporosis	C0029456	VDR	7421	0.7	GeneticVariation	BEFREE	A series of common polymorphisms in the <span class="gene" id="8797574-3-40-58">vitamin D receptor</span> gene were recently reported to be associated with bone density and risk of <span class="disease" id="8797574-3-134-146">osteoporosis</span> (Morrison et al., Nature (Lond.), 367: 284-287, 1994).	8797574	1996
Osteoporosis	C0029456	COL1A1	1277	0.7	Biomarker	GENOMICS_ENGLAND
Osteoporosis	C0029456	VDR	7421	0.7	GeneticVariation	BEFREE	Further studies are required to confirm the role of the <span class="gene" id="26379431-14-56-59">VDR</span> polymorphisms in <span class="disease" id="26379431-14-77-89">osteoporosis</span> among patients with COPD.	26379431	2015
Osteoporosis	C0029456	COL1A1	1277	0.7	Biomarker	LHGDN	An immunoassay for type I collagen alpha 1 helicoidal peptide 620-633, a new marker of bone resorption in osteoporosis.	12584032	2003
Osteoporosis	C0029456	VDR	7421	0.7	GeneticVariation	BEFREE	Many genetic studies have suggested an association of <span class="gene" id="16769262-3-54-57">VDR</span> polymorphisms and <span class="disease" id="16769262-3-76-88">osteoporosis</span>, but evidence remains conflicting.	16769262	2006
Osteoporosis	C0029456	VDR	7421	0.7	Biomarker	MGD	Vitamin D receptor null mutant mice fed high levels of calcium are fertile.	11385068	2001
Osteoporosis	C0029456	VDR	7421	0.7	GeneticVariation	BEFREE	Specifically, the <span class="gene" id="22956254-15-18-21">VDR</span> gene polymorphism FokI Ff is of clinical value in identifying females at risk of <span class="disease" id="22956254-15-103-115">osteoporosis</span>.	22956254	2012
Osteoporosis	C0029456	VDR	7421	0.7	GeneticVariation	BEFREE	These results suggest that restriction fragment length polymorphism analysis of the <span class="gene" id="8530619-9-84-87">VDR</span> gene with a Bsm1 restriction enzyme in Koreans is not helpful for early detection of patients at risk of developing <span class="disease" id="8530619-9-204-216">osteoporosis</span>.	8530619	1995
Osteoporosis	C0029456	VDR	7421	0.7	GeneticVariation	BEFREE	The association between common <span class="gene" id="16908916-0-31-49">vitamin D receptor</span> gene variations and <span class="disease" id="16908916-0-70-82">osteoporosis</span>: a participant-level meta-analysis.	16908916	2006
Osteoporosis	C0029456	COL1A1	1277	0.7	Biomarker	BEFREE	The microarray data from the Gene Expression Omnibus database accession number GSE51686, were downloaded and used to identify differentially expressed genes (DEGs) in fracture callus tissue samples obtained from the femora of type I collagen (<span class="gene" id="28487939-2-243-249">Col1a1</span>)‑kringle containing transmembrane protein 2 (Krm2) mice and low density lipoprotein receptor‑relate…	28487939	2017
Osteoporosis	C0029456	VDR	7421	0.7	Biomarker	MGD	RXR-alpha ablation in skin keratinocytes results in alopecia and epidermal alterations.	11171393	2001
Osteoporosis	C0029456	WNT1	7471	0.7	Biomarker	BEFREE	These observations suggest that more effective treatment approaches are needed for children with recessive <span class="gene" id="25010833-8-107-111">WNT1</span>-related bone fragility and that a systematic work-up for <span class="disease" id="25010833-8-169-181">osteoporosis</span> is warranted for <span class="gene" id="25010833-8-199-203">WNT1</span> mutation carriers in these families.	25010833	2014
Osteoporosis	C0029456	VDR	7421	0.7	GeneticVariation	BEFREE	Because the f <span class="gene" id="10707958-9-14-17">VDR</span> genotype has been associated with lower bone mineral density in diverse populations, one factor contributing to a genetic predisposition to <span class="disease" id="10707958-9-158-170">osteoporosis</span> may be the F/f polymorphism that dictates <span class="gene" id="10707958-9-213-216">VDR</span> isoforms with differential TFII…	10707958	2000
Osteoporosis	C0029456	VDR	7421	0.7	GeneticVariation	BEFREE	<span class="gene" id="15316258-1-0-18">Vitamin D receptor</span> (<span class="gene" id="15316258-1-20-23">VDR</span>) gene polymorphisms and bone metabolic markers were investigated as potential genetic markers for <span class="disease" id="15316258-1-122-134">osteoporosis</span> in postmenopausal Turkish women.	15316258	2005
Osteoporosis	C0029456	VDR	7421	0.7	GeneticVariation	BEFREE	Two polymorphisms in the <span class="gene" id="12162507-0-25-43">vitamin D receptor</span> gene--association with bone mass and 5-year change in bone mass with or without hormone-replacement therapy in postmenopausal women: the Danish <span class="disease" id="12162507-0-188-200">Osteoporosis</span> Prevention Study.	12162507	2002
Osteoporosis	C0029456	VDR	7421	0.7	GeneticVariation	BEFREE	As polymorphisms of the <span class="gene" id="10367040-2-24-42">vitamin D receptor</span> (<span class="gene" id="10367040-2-44-47">VDR</span>) gene may be associated with bone mineral density (BMD) and intestinal calcium absorption, we asked whether patients with a given <span class="gene" id="10367040-2-178-181">VDR</span> genotype receiving CST may be at increased or decreased risk for cortic…	10367040	1999
Osteoporosis	C0029456	VDR	7421	0.7	Biomarker	BEFREE	The <span class="gene" id="24156276-2-4-22">vitamin D receptor</span> (<span class="gene" id="24156276-2-24-27">VDR</span>) gene is thought to be a candidate gene for <span class="disease" id="24156276-2-72-84">osteoporosis</span>.	24156276	2014
Osteoporosis	C0029456	VDR	7421	0.7	GeneticVariation	BEFREE	Correlation between <span class="gene" id="9069156-0-20-38">vitamin D receptor</span> genotypes and bone mineral density in Japanese patients with <span class="disease" id="9069156-0-100-112">osteoporosis</span>.	9069156	1997
Osteoporosis	C0029456	VDR	7421	0.7	GeneticVariation	BEFREE	It revealed that <span class="gene" id="29624920-9-17-20">VDR</span> Tru9I polymorphism was associated with an increased risk of <span class="disease" id="29624920-9-81-93">osteoporosis</span> in a common model (OR = 2.67, CI 95% = 1.59-4.49).	29624920	2018
Osteoporosis	C0029456	VDR	7421	0.7	GeneticVariation	BEFREE	Genetic polymorphisms in the <span class="gene" id="10505806-3-29-47">vitamin D receptor</span> (<span class="gene" id="10505806-3-49-52">VDR</span>) gene are associated with parameters of bone homeostasis and with diseases in which bone loss is a cardinal sign, in particular <span class="disease" id="10505806-3-181-193">osteoporosis</span>.	10505806	1999
Osteoporosis	C0029456	VDR	7421	0.7	GeneticVariation	BEFREE	The genetics of <span class="disease" id="11440415-0-16-28">osteoporosis</span>: <span class="gene" id="11440415-0-30-48">vitamin D receptor</span> gene polymorphisms and circulating osteocalcin in healthy Irish adults.	11440415	2001
Osteoporosis	C0029456	VDR	7421	0.7	GeneticVariation	BEFREE	The AA genotype (c.1024+283G&gt;A gene variant; <span class="gene" id="30498352-9-45-48">VDR</span> gene) was associated with lower &lt;i&gt;Z&lt;/i&gt; scores before ERT vs GA (&lt;i&gt;P&lt;/i&gt;=0.033), was encountered in 82.3% of patients with <span class="disease" id="30498352-9-174-186">osteoporosis</span> and was more frequent in patients with pathological fractures.	30498352	2018
Osteoporosis	C0029456	VDR	7421	0.7	GeneticVariation	BEFREE	Also, because of specific ethnic allele distributions, these <span class="gene" id="15969245-8-61-64">VDR</span> and ER alpha polymorphisms may be involved in race differences of <span class="disease" id="15969245-8-131-143">osteoporosis</span> treatment responses.	15969245	2005
Osteoporosis	C0029456	WNT1	7471	0.7	GeneticVariation	UNIPROT	In addition, in a family affected by dominantly inherited early-onset <span class="disease" id="23499309-3-70-82">osteoporosis</span>, a heterozygous <span class="gene" id="23499309-3-99-103">WNT1</span> missense mutation was identified in affected individuals.	23499309	2013
Osteoporosis	C0029456	VDR	7421	0.7	Biomarker	BEFREE	With increasing recognition of <span class="disease" id="11257727-3-31-43">osteoporosis</span> and related fractures in men, it is of interest to consider whether there is relationship between bone density and <span class="gene" id="11257727-3-159-177">vitamin D receptor</span> (<span class="gene" id="11257727-3-179-182">VDR</span>) polymorphisms, as described in women.	11257727	2001
Osteoporosis	C0029456	VDR	7421	0.7	GeneticVariation	BEFREE	Because of their specific ethnic distribution, <span class="gene" id="18518851-5-47-50">VDR</span> and ERalpha polymorphisms may be involved in reported human differences of <span class="disease" id="18518851-5-126-138">osteoporosis</span> treatment responses.	18518851	2008
Osteoporosis	C0029456	VDR	7421	0.7	GeneticVariation	BEFREE	BsmI polymorphism of the <span class="gene" id="16447061-2-25-43">vitamin D receptor</span> (<span class="gene" id="16447061-2-45-48">VDR</span>) gene has been implicated in the pathogenesis of <span class="disease" id="16447061-2-98-110">osteoporosis</span>.	16447061	2006
Osteoporosis	C0029456	VDR	7421	0.7	GeneticVariation	BEFREE	Recent studies have implicated variation in the <span class="gene" id="9841838-4-48-66">vitamin D receptor</span> (<span class="gene" id="9841838-4-68-71">VDR</span>) gene in susceptibility to several diseases, including <span class="disease" id="9841838-4-127-139">osteoporosis</span> and pulmonary tuberculosis.	9841838	1999
Osteoporosis	C0029456	VDR	7421	0.7	GeneticVariation	BEFREE	Our results indicate, for the first time, an association between Graves' disease and a <span class="gene" id="10907990-12-87-90">VDR</span> polymorphism in the Japanese and suggest that a <span class="gene" id="10907990-12-139-142">VDR</span>-FokI polymorphism may affect bone mineral metabolism and can predict risk of <span class="disease" id="10907990-12-220-232">osteoporosis</span> as a complic…	10907990	2000
Osteoporosis	C0029456	COL1A1	1277	0.7	AlteredExpression	BEFREE	The expression pattern of IL17RC, <span class="gene" id="23731710-12-34-40">COL1A1</span>, and ESR1 can be useful in osteoporosis detection, which may help in identifying those populations at high risk for osteoporosis, and in directing treatment of <span class="disease" id="23731710-12-201-213">osteoporosis</span>.	23731710	2013
Osteoporosis	C0029456	WNT1	7471	0.7	Biomarker	BEFREE	Collectively, our data suggest that <span class="gene" id="28628032-8-36-40">WNT1</span>-related OI and <span class="disease" id="28628032-8-56-68">osteoporosis</span> are caused in part by decreased mTORC1-dependent osteoblast function resulting from loss of WNT1 signaling in osteocytes.	28628032	2017
Osteoporosis	C0029456	WNT1	7471	0.7	GeneticVariation	BEFREE	Human genetic evidence demonstrates that <span class="gene" id="30690791-1-41-45">WNT1</span> mutations cause osteogenesis imperfecta (OI) and early-onset <span class="disease" id="30690791-1-107-119">osteoporosis</span>, implicating WNT1 as a major regulator of bone metabolism.	30690791	2019
Osteoporosis	C0029456	VDR	7421	0.7	GeneticVariation	BEFREE	Polymorphisms in the <span class="gene" id="11204438-2-21-39">vitamin D receptor</span> (<span class="gene" id="11204438-2-41-44">VDR</span>) gene have been implicated in <span class="disease" id="11204438-2-75-87">osteoporosis</span> but explain only a small part of the genetic effect on bone mineral density (BMD) while their effect on fractures is still uncertain.	11204438	2001
Osteoporosis	C0029456	VDR	7421	0.7	GeneticVariation	BEFREE	Effectiveness of alendronate treatment in postmenopausal women with <span class="disease" id="12608943-0-68-80">osteoporosis</span>: relationship with BsmI <span class="gene" id="12608943-0-105-123">vitamin D receptor</span> genotypes.	12608943	2003
Osteoporosis	C0029456	COL1A1	1277	0.7	GeneticVariation	BEFREE	The <span class="gene" id="12185380-3-4-27">collagen type I alpha 1</span> (<span class="gene" id="12185380-3-29-35">COLIA1</span>) gene is a possible risk factor for <span class="disease" id="12185380-3-72-84">osteoporosis</span>.	12185380	2002
Osteoporosis	C0029456	VDR	7421	0.7	AlteredExpression	BEFREE	Vitamin D activity requires an adequate vitamin D status as indicated by the serum level of 25-hydroxyvitamin D and appropriate expression of genes coding for <span class="gene" id="23911750-1-159-177">vitamin D receptor</span> and 25-hydroxyvitamin D 1α-hydroxylase, the enzyme which converts 25-hydroxyvitamin D to 1,25-dihydroxyvitamin D. Vitamin D deficiency contributes to the aetiology of oste…	23911750	2013
Osteoporosis	C0029456	VDR	7421	0.7	GeneticVariation	BEFREE	<span class="disease" id="10720115-2-0-12">Osteoporosis</span> in otherwise healthy individuals is related to genetically determined polymorphisms within the <span class="gene" id="10720115-2-108-126">vitamin-D-receptor</span> (<span class="gene" id="10720115-2-128-131">VDR</span>) gene.	10720115	2000
Osteoporosis	C0029456	VDR	7421	0.7	GeneticVariation	BEFREE	BsmI polymorphism of <span class="gene" id="17659758-2-21-39">vitamin D receptor</span> (<span class="gene" id="17659758-2-41-44">VDR</span>) gene is involved in the pathogenesis of <span class="disease" id="17659758-2-86-98">osteoporosis</span> in RA.	17659758	2007
Osteoporosis	C0029456	VDR	7421	0.7	Biomarker	MGD	Characterization of a vitamin D receptor knockout mouse as a model of colorectal hyperproliferation and DNA damage.	11532865	2001
Osteoporosis	C0029456	VDR	7421	0.7	GeneticVariation	BEFREE	The contribution of <span class="gene" id="10591837-0-20-38">vitamin D receptor</span> gene polymorphisms in <span class="disease" id="10591837-0-61-73">osteoporosis</span> and familial <span class="disease" id="10591837-0-87-99">osteoporosis</span>.	10591837	1999
Osteoporosis	C0029456	VDR	7421	0.7	GeneticVariation	BEFREE	A number of studies have reported correlations between <span class="gene" id="10597185-4-55-73">vitamin D receptor</span> (<span class="gene" id="10597185-4-75-78">VDR</span>) gene polymorphisms and several diseases including prostate cancer and <span class="disease" id="10597185-4-150-162">osteoporosis</span>.	10597185	1999
Osteoporosis	C0029456	VDR	7421	0.7	AlteredExpression	BEFREE	Reports in the <span class="disease" id="9751364-1-15-27">osteoporosis</span> literature demonstrating the increased activity of specific alleles of the <span class="gene" id="9751364-1-103-121">vitamin D receptor</span> and epidemiological data linking vitamin D levels with prostate cancer have stimulated research into possible associations between <span class="gene" id="9751364-1-253-271">vitam…	9751364	1998
Osteoporosis	C0029456	VDR	7421	0.7	GeneticVariation	BEFREE	To determine whether a polymorphism of the <span class="gene" id="9259424-1-43-61">vitamin D receptor</span> (<span class="gene" id="9259424-1-63-66">VDR</span>) gene, already associated with <span class="disease" id="9259424-1-98-110">osteoporosis</span>, might also relate to the risk of osteoarthritis (OA).	9259424	1997
Osteoporosis	C0029456	VDR	7421	0.7	Biomarker	MGD	Mice lacking the vitamin D receptor exhibit impaired bone formation, uterine hypoplasia and growth retardation after weaning.	9241280	1997
Osteoporosis	C0029456	COL1A1	1277	0.7	GeneticVariation	BEFREE	Polymorphisms in the 5' flank of <span class="gene" id="20798928-3-33-39">COL1A1</span> gene have been implicated as genetic markers for susceptibility to <span class="disease" id="20798928-3-107-119">osteoporosis</span>, but previous studies have yielded conflicting results.	20798928	2011
Osteoporosis	C0029456	VDR	7421	0.7	GeneticVariation	BEFREE	Results from this study suggest that the <span class="gene" id="25784778-7-41-44">VDR</span> <span class="variant" dbSNP="rs145438594" genes_norm="7421">p.Gly14Ala</span> and <span class="variant" dbSNP="rs121909798" genes_norm="7421">p.His305Gln</span> genetic variants are significantly associated with BMD decrease in Chinese postmenopausal women and might be used as molecular markers for assess…	25784778	2015
Osteoporosis	C0029456	COL1A1	1277	0.7	GeneticVariation	LHGDN	Some cases of otosclerosis and <span class="disease" id="15241219-7-31-43">osteoporosis</span> could share a functionally significant polymorphism in the Sp1 transcription factor binding site in the first intron of the <span class="gene" id="15241219-7-168-174">COL1A1</span> gene.	15241219	2004
Osteoporosis	C0029456	VDR	7421	0.7	GeneticVariation	BEFREE	<span class="gene" id="10234586-16-0-3">VDR</span> alleles are significant independent predictors of peak femoral neck, but not lumbar spine BMD, even after adjusting for family history of <span class="disease" id="10234586-16-142-154">osteoporosis</span>, weight, age, and exercise.	10234586	1999
Osteoporosis	C0029456	VDR	7421	0.7	GeneticVariation	BEFREE	The results indicate that the relatively overexpressed <span class="gene" id="17371163-13-55-58">VDR</span> Hap1 haplotype could be considered a risk allele for <span class="disease" id="17371163-13-112-124">osteoporosis</span> regardless of ethnicity.	17371163	2007
Osteoporosis	C0029456	VDR	7421	0.7	GeneticVariation	BEFREE	Aim To investigate the role of environmental factors and <span class="gene" id="18194505-2-57-75">vitamin D receptor</span> (<span class="gene" id="18194505-2-77-80">VDR</span>) variants on the prevalence of <span class="disease" id="18194505-2-112-124">osteoporosis</span>.	18194505	2008
Osteoporosis	C0029456	VDR	7421	0.7	GeneticVariation	BEFREE	Further study on the value of <span class="gene" id="11729524-9-30-33">VDR</span> genotypes in the pathogenesis of <span class="disease" id="11729524-9-67-79">osteoporosis</span> in diabetes mellitus is still needed.	11729524	2001
Osteoporosis	C0029456	COL1A1	1277	0.7	Biomarker	CTD_human
Osteoporosis	C0029456	COL1A1	1277	0.7	GeneticVariation	BEFREE	After adjusting for all other variables, the <span class="disease" id="12107666-6-45-57">osteoporosis</span> densitometric criteria variable was the most strongly associated with fracture (OR = 5 [1.8-13.3]) followed by <span class="gene" id="12107666-6-169-175">COLIA1</span> (OR = 2.1 [1-4.3] per copy of the 'T' allele).	12107666	2002
Osteoporosis	C0029456	VDR	7421	0.7	GeneticVariation	BEFREE	This review analyzes major pharmacogenetic studies of polymorphisms in the <span class="gene" id="19290791-5-75-93">vitamin D receptor</span> gene and <span class="disease" id="19290791-5-103-115">osteoporosis</span>.	19290791	2009
Osteoporosis	C0029456	VDR	7421	0.7	GeneticVariation	BEFREE	The association between <span class="gene" id="23134477-7-24-27">VDR</span> BsmI polymorphism and <span class="disease" id="23134477-7-50-62">osteoporosis</span> was estimated by calculating pooled odds ratios (ORs) with corresponding 95% confidence intervals (CIs).	23134477	2013
Osteoporosis	C0029456	VDR	7421	0.7	GeneticVariation	BEFREE	Our findings may partially explain the earlier inconsistent association results concerning the <span class="gene" id="15645083-11-95-98">VDR</span> gene and BMD, and highlight the importance of incorporating covariates such as BMI into <span class="disease" id="15645083-11-187-199">osteoporosis</span> association studies.	15645083	2005
Osteoporosis	C0029456	WNT1	7471	0.7	GeneticVariation	BEFREE	We aimed to explore bone marrow findings in a large family with early-onset <span class="disease" id="29147753-3-76-88">osteoporosis</span> due to a heterozygous <span class="gene" id="29147753-3-111-115">WNT1</span> mutation.	29147753	2018
Osteoporosis	C0029456	WNT1	7471	0.7	Biomarker	HPO
Osteoporosis	C0029456	WNT1	7471	0.7	GeneticVariation	BEFREE	Cohort comprised mutation-positive (N = 13; age 17-76 years) and mutation-negative (N = 13; 16-77 years) subjects from two Finnish families with autosomal dominant <span class="gene" id="31299386-4-164-168">WNT1</span> <span class="disease" id="31299386-4-169-181">osteoporosis</span> due to a heterozygous missense mutation c.652T&gt;G (<span class="variant" dbSNP="rs397514702" genes_norm="7471">p…	31299386	2019
Osteoporosis	C0029456	COL1A1	1277	0.7	Biomarker	BEFREE	Type I collagen is the most abundant protein of bone matrix, and the <span class="gene" id="15570401-1-69-92">collagen type I alpha 1</span>(COLIA1) gene has been considered one of the most important candidate genes for <span class="disease" id="15570401-1-172-184">osteoporosis</span>.	15570401	2005
Osteoporosis	C0029456	VDR	7421	0.7	GeneticVariation	BEFREE	In an ethnically homogeneous population of women living in Tuscany, Italy, the relationships between age, body weight, bone mineral density and the <span class="gene" id="10689545-1-148-166">vitamin D receptor</span> (<span class="gene" id="10689545-1-168-171">VDR</span>) gene polymorphism were studied, with the objective of recognizing patients at risk for <span class="disease" id="10689545-1-26…	10689545	1999
Osteoporosis	C0029456	VDR	7421	0.7	GeneticVariation	BEFREE	Polymorphisms of the <span class="gene" id="19800081-5-21-24">VDR</span> have major effects on vitamin D function and metabolism, and some <span class="gene" id="19800081-5-91-94">VDR</span> genotypes have been linked to <span class="disease" id="19800081-5-125-137">osteoporosis</span> and MS. Because the safety of high doses of vitamin D has <span class="negexp">not been established</span> yet, …	19800081	2009
Osteoporosis	C0029456	COL1A1	1277	0.7	GeneticVariation	BEFREE	This study demonstrates for the first time that pyrosequencing can be used for rapid identification of the <span class="disease" id="14734826-5-107-119">osteoporosis</span>-associated single nucleotide polymorphism (SNP) in the <span class="gene" id="14734826-5-175-181">COL1A1</span> gene.	14734826	2004
Osteoporosis	C0029456	VDR	7421	0.7	GeneticVariation	BEFREE	In conclusion, premenopausal bone mass, postmenopausal bone loss and the subsequent risk of <span class="disease" id="8765980-7-92-104">osteoporosis</span> and fractures were <span class="negexp">not predicted</span> by <span class="gene" id="8765980-7-141-159">vitamin D receptor</span> genotype in a high-endemic area of <span class="disease" id="8765980-7-195-207">osteoporosis</span>.	8765980	1996
Osteoporosis	C0029456	WNT1	7471	0.7	Biomarker	BEFREE	The implication of <span class="gene" id="28628035-4-19-23">WNT1</span> in the control of bone formation identifies a potential new target for the treatment of low bone mass disorders, such as <span class="disease" id="28628035-4-145-157">osteoporosis</span>.	28628035	2017
Osteoporosis	C0029456	WNT1	7471	0.7	GeneticVariation	BEFREE	Here we report clinical findings of the <span class="gene" id="27005318-5-40-44">WNT1</span> <span class="disease" id="27005318-5-45-57">osteoporosis</span> in 8 children and young adults (median age 14 years; range 10 to 30 years) in two families, all with the <span class="variant" dbSNP="rs397514702" genes_norm="7471">p.C218G</span> mutation in <span class="gene" id="27005318-5-183-187">WNT1</s…	27005318	2016
Osteoporosis	C0029456	VDR	7421	0.7	GeneticVariation	BEFREE	Whether <span class="gene" id="9525336-1-8-26">vitamin D receptor</span> (<span class="gene" id="9525336-1-28-31">VDR</span>) gene polymorphisms are associated with <span class="disease" id="9525336-1-72-84">osteoporosis</span> is highly controversial.	9525336	1998
Osteoporosis	C0029456	VDR	7421	0.7	AlteredExpression	BEFREE	In this study, we investigated the relationship between sarcopenia (evaluated in term of fibers atrophy), <span class="gene" id="30574409-1-106-124">vitamin d receptor</span> protein expression and &lt;i&gt;TaqI/Cdx2/FokI&lt;/i&gt; <span class="gene" id="30574409-1-170-173">VDR</span> genotypes in an Italian cohort of <span class="disease" id="30574409-1-208-220">osteoporosis</span>(n=44) and ost…	30574409	2018
Osteoporosis	C0029456	VDR	7421	0.7	GeneticVariation	LHGDN	Among <span class="gene" id="18976159-13-6-9">VDR</span> haplotypes, bbAATT and bbTtAa are more frequent in the <span class="disease" id="18976159-13-65-77">osteoporosis</span> group than the control group.	18976159	2008
Osteoporosis	C0029456	VDR	7421	0.7	GeneticVariation	BEFREE	Effect of <span class="gene" id="20419464-0-10-28">vitamin D receptor</span> (<span class="gene" id="20419464-0-30-33">VDR</span>) genotypes on the risk for <span class="disease" id="20419464-0-61-73">osteoporosis</span> in type 1 Gaucher disease.	20419464	2010
Osteoporosis	C0029456	VDR	7421	0.7	GeneticVariation	BEFREE	Although several candidate genes, such as the <span class="gene" id="10323246-3-46-64">vitamin-D-receptor</span> gene or the estrogen-receptor gene, have been suggested in the pathogenesis of <span class="disease" id="10323246-3-144-156">osteoporosis</span>, the genetic dissection of this disorder remains a daunting task.	10323246	1999
Osteoporosis	C0029456	VDR	7421	0.7	Biomarker	BEFREE	The initial findings on the <span class="gene" id="9564174-1-28-46">vitamin D receptor</span> have opened the field of the genetics of <span class="disease" id="9564174-1-88-100">osteoporosis</span> to targeted genetic studies and may open the way to genome scan approaches.	9564174	1998
Osteoporosis	C0029456	VDR	7421	0.7	Biomarker	HPO
Osteoporosis	C0029456	VDR	7421	0.7	GeneticVariation	BEFREE	Most work in this area of <span class="disease" id="15018490-4-26-38">osteoporosis</span> research has focused on the candidate gene approach, which has identified several candidate genes for osteoporosis, including genes encoding the vitamin D receptor (<span class="gene" id="15018490-4-204-207">VDR</span>), oestrogen receptors (alpha and beta), apolipoprotein E, collagen type I alpha 1 and meth…	15018490	2003
Osteoporosis	C0029456	VDR	7421	0.7	Biomarker	BEFREE	In view of the reported associations between <span class="disease" id="11069192-1-45-57">osteoporosis</span> and polymorphisms of the <span class="gene" id="11069192-1-83-101">vitamin D receptor</span> (<span class="gene" id="11069192-1-103-106">VDR</span>), collagen Ialpha1 (COLIA1) and estrogen receptor (ER) genes, an association study was performed between VDR, COLLIA1, and ER genotypes and bo…	11069192	2000
Osteoporosis	C0029456	VDR	7421	0.7	GeneticVariation	BEFREE	Our empirical data demonstrated that two rare haplotypes of the parathyroid hormone (PTH)/PTH related peptide receptor type 1 and <span class="gene" id="15744035-5-130-148">vitamin D receptor</span> genes (PTHR1 and <span class="gene" id="15744035-5-166-169">VDR</span>) with frequencies of 1.1% and 2.9%, respectively, had significant effects on <span class="disease" id="15744035-5-247-259">osteop…	15744035	2005
Osteoporosis	C0029456	VDR	7421	0.7	Biomarker	MGD	Vitamin D is an important factor in estrogen biosynthesis of both female and male gonads.	10746634	2000
Osteoporosis	C0029456	VDR	7421	0.7	GeneticVariation	BEFREE	To study the clinical significance of this observation, we examined the distribution of <span class="gene" id="8703580-7-88-91">VDR</span> genotypes in a subgroup of patients with severe <span class="disease" id="8703580-7-140-152">osteoporosis</span> who had vertebral compression fractures (n = 44) as compared with with age-and gender-matched controls (n = 44).	8703580	1996
Osteoporosis	C0029456	VDR	7421	0.7	GeneticVariation	BEFREE	Frequencies of T and t alleles of <span class="gene" id="12689684-12-34-37">VDR</span> did <span class="negexp">not correlate</span> with disc degeneration, osteophyte formation, or <span class="disease" id="12689684-12-105-117">osteoporosis</span>.	12689684	2003
Osteoporosis	C0029456	VDR	7421	0.7	Biomarker	BEFREE	<span class="gene" id="21714463-1-0-18">Vitamin D receptor</span> (<span class="gene" id="21714463-1-20-23">VDR</span>) gene is regarded as one of the candidate genes for type 1 diabetes mellitus (T1D) susceptibility and of some genetic factors involved in the development of <span class="disease" id="21714463-1-181-193">osteoporosis</span> in this group.	21714463	2010
Osteoporosis	C0029456	WNT1	7471	0.7	Biomarker	CTD_human
Osteoporosis	C0029456	VDR	7421	0.7	GeneticVariation	BEFREE	Lack of Influence of <span class="gene" id="26393357-0-21-39">Vitamin D Receptor</span> BsmI (<span class="variant" dbSNP="rs1544410" genes_norm="7421">rs1544410</span>) Polymorphism on the Rate of Bone Loss in a Cohort of Postmenopausal Spanish Women Affected by <span class="disease" id="26393357-0-151-163">Osteoporosis</span> and Followed for Five Years.	26393357	2015
Osteoporosis	C0029456	COL1A1	1277	0.7	Biomarker	HPO
Osteoporosis	C0029456	VDR	7421	0.7	Biomarker	MGD	Topical vitamin D3 and low-calcemic analogs induce thymic stromal lymphopoietin in mouse keratinocytes and trigger an atopic dermatitis.	16880407	2006
Osteoporosis	C0029456	WNT1	7471	0.7	GeneticVariation	BEFREE	Patients with <span class="gene" id="27732335-12-14-18">WNT1</span> or PLS3 mutation-related <span class="disease" id="27732335-12-44-56">osteoporosis</span> responded to teriparatide treatment.	27732335	2017
Osteoporosis	C0029456	VDR	7421	0.7	Biomarker	BEFREE	Vitamin D receptor (<span class="gene" id="30268505-1-20-23">VDR</span>) ligands, such as 1α,25-dihydroxyvitamin D&lt;sub&gt;3&lt;/sub&gt; [1α,25(OH)&lt;sub&gt;2&lt;/sub&gt;D&lt;sub&gt;3&lt;/sub&gt;] and its analogs, have been investigated for their potential clinical use in the treatment of various diseases such as type I rickets, <span class="disease" id="30268505-1-250-262">osteoporosis</span>…	30268505	2018
Osteoporosis	C0029456	VDR	7421	0.7	GeneticVariation	BEFREE	In post-menopausal women with <span class="disease" id="12525466-9-30-42">osteoporosis</span> the effectiveness of raloxifene treatment on bone metabolism seems to be controlled by different BsmI <span class="gene" id="12525466-9-145-148">VDR</span> genotypes.	12525466	2003
Osteoporosis	C0029456	COL1A1	1277	0.7	GeneticVariation	BEFREE	The Sp1 binding site polymorphism in <span class="gene" id="20146006-1-37-60">collagen type I alpha 1</span> gene (<span class="gene" id="20146006-1-67-73">COLIA1</span>) has been associated with <span class="disease" id="20146006-1-100-112">osteoporosis</span> (<span class="disease" id="20146006-1-114-116">OP</span>) and bone mineral density (BMD).	20146006	2011
Osteoporosis	C0029456	WNT1	7471	0.7	GeneticVariation	BEFREE	Altogether, 12 mutation-positive (MP) subjects (median age, 39 years; range, 11 to 76 years) and 12 mutation-negative (MN) subjects (35 years; range, 9 to 59 years) from two Finnish families with <span class="gene" id="29506076-6-196-200">WNT1</span> <span class="disease" id="29506076-6-201-213">osteoporosis</span> due to the heterozygous <span class="variant" dbSNP="rs397514702" genes_norm="7471…	29506076	2018
Osteoporosis	C0029456	VDR	7421	0.7	Biomarker	MGD	Lack of the vitamin D receptor is associated with reduced epidermal differentiation and hair follicle growth.	11851870	2002
Osteoporosis	C0029456	COL1A1	1277	0.7	GeneticVariation	BEFREE	Some cases of otosclerosis and <span class="disease" id="15241219-7-31-43">osteoporosis</span> could share a functionally significant polymorphism in the Sp1 transcription factor binding site in the first intron of the <span class="gene" id="15241219-7-168-174">COL1A1</span> gene.	15241219	2004
Osteoporosis	C0029456	VDR	7421	0.7	GeneticVariation	BEFREE	Active vitamin D3 constitutes a principal regulator of parathyroid cell growth, and polymorphism in the <span class="gene" id="7489414-4-104-107">VDR</span> gene has recently been related to bone mineral density and suggested as predisposing to <span class="disease" id="7489414-4-196-208">osteoporosis</span>.	7489414	1995
Osteoporosis	C0029456	VDR	7421	0.7	Biomarker	MGD	In vitro and in vivo analysis of the immune system of vitamin D receptor knockout mice.	11697802	2001
Osteoporosis	C0029456	VDR	7421	0.7	GeneticVariation	BEFREE	Oestrogen receptor-alpha gene, <span class="gene" id="12169981-2-31-49">vitamin D receptor</span> gene and interleukin-1 receptor antagonist gene are all attractive candidates for <span class="disease" id="12169981-2-132-144">osteoporosis</span> susceptibility.	12169981	2002
Osteoporosis	C0029456	WNT1	7471	0.7	GeneticVariation	BEFREE	Heterozygous missense variants in <span class="gene" id="30246918-4-34-38">WNT1</span> are responsible for early-onset <span class="disease" id="30246918-4-71-83">osteoporosis</span> with variable bone phenotypes.	30246918	2018
Osteoporosis	C0029456	VDR	7421	0.7	GeneticVariation	BEFREE	This meta-analysis suggests that <span class="gene" id="28719357-8-33-36">VDR</span> BsmI polymorphism may have a protective role against the development of <span class="disease" id="28719357-8-109-121">osteoporosis</span> in South China.	28719357	2017
Osteoporosis	C0029456	WNT1	7471	0.7	Biomarker	BEFREE	The identification of <span class="gene" id="30404864-7-22-26">Wnt1</span> as a regulator of bone formation and remodeling provides the basis for development of <span class="gene" id="30404864-7-113-117">Wnt1</span>-targeting drugs for the treatment of <span class="disease" id="30404864-7-155-167">osteoporosis</span>.	30404864	2018
Osteoporosis	C0029456	COL1A1	1277	0.7	GeneticVariation	BEFREE	Reduced bone density and <span class="disease" id="8841196-0-25-37">osteoporosis</span> associated with a polymorphic Sp1 binding site in the <span class="gene" id="8841196-0-92-115">collagen type I alpha 1</span> gene.	8841196	1996
Osteoporosis	C0029456	WNT1	7471	0.7	GeneticVariation	BEFREE	Recently, our group and others reported that WNT1 recessive mutations cause OI, whereas <span class="gene" id="24634143-2-88-92">WNT1</span> heterozygous mutations cause early onset <span class="disease" id="24634143-2-134-146">osteoporosis</span>.	24634143	2014
Osteoporosis	C0029456	COL1A1	1277	0.7	AlteredExpression	BEFREE	In comparison to age-matched controls we detected profound changes in the transcriptome in <span class="disease" id="23028809-5-91-98">hMSC-OP</span>, e.g. enhanced mRNA expression of known osteoporosis-associated genes (LRP5, RUNX2, <span class="gene" id="23028809-5-183-189">COL1A1</span>) and of genes involved in osteoclastogenesis (CSF1, PTH1R), but most notably of genes coding for inhibitors …	23028809	2012
Osteoporosis	C0029456	WNT1	7471	0.7	GeneticVariation	BEFREE	To evaluate the relationship between osteocyte-specific protein expression and bone histology in patients with monogenic <span class="disease" id="28379384-2-121-133">osteoporosis</span> due to wingless integration site 1 (<span class="gene" id="28379384-2-170-174">WNT1</span>) or plastin 3 (PLS3) mutations.	28379384	2017
Osteoporosis	C0029456	VDR	7421	0.7	GeneticVariation	BEFREE	The correlations between <span class="disease" id="28161223-6-25-37">osteoporosis</span> and either the BsmI restriction site polymorphism in <span class="gene" id="28161223-6-91-94">VDR</span> or the (TA)n repeat polymorphism in ESR1 were analyzed in 73 and 67 genotyped patients, respectively.	28161223	2019
Osteoporosis	C0029456	VDR	7421	0.7	GeneticVariation	BEFREE	Therefore, the M polymorphism of the <span class="gene" id="12037619-12-37-40">VDR</span> gene is a stronger genetic indicator of <span class="disease" id="12037619-12-81-93">osteoporosis</span> than the B polymorphism in premenopausal Japanese woman.	12037619	2001
Osteoporosis	C0029456	VDR	7421	0.7	Biomarker	BEFREE	The <span class="gene" id="22971535-14-4-7">VDR</span> genotyping can be used as additional test in individuals who are susceptible to <span class="disease" id="22971535-14-88-100">osteoporosis</span> so that early preventive measurements can be taken.	22971535	2012
Osteoporosis	C0029456	VDR	7421	0.7	GeneticVariation	BEFREE	Our results indicate, for the first time, an association between Graves' disease and a <span class="gene" id="10884183-12-87-90">VDR</span> polymorphism in the Japanese and suggest that a <span class="gene" id="10884183-12-139-142">VDR</span>-FokI polymorphism may affect bone mineral metabolism and can predict risk of <span class="disease" id="10884183-12-220-232">osteoporosis</span> as a complic…	10884183	2000
Osteoporosis	C0029456	VDR	7421	0.7	GeneticVariation	BEFREE	<span class="gene" id="11224872-3-0-18">Vitamin D receptor</span> gene variations are associated with <span class="disease" id="11224872-3-55-67">osteoporosis</span>, osteoarthritis, and disc degeneration.	11224872	2001
Osteoporosis	C0029456	VDR	7421	0.7	GeneticVariation	BEFREE	A polymorphism in the <span class="gene" id="9461106-2-22-40">vitamin D receptor</span> (<span class="gene" id="9461106-2-42-45">VDR</span>) gene is reported to be involved in bone mineral density and the serum level of intact-osteocalcin (i-OC) in patients with <span class="disease" id="9461106-2-169-181">osteoporosis</span>.	9461106	1998
Osteoporosis	C0029456	VDR	7421	0.7	GeneticVariation	BEFREE	An association of some <span class="gene" id="11134121-3-23-26">VDR</span> genotypes with <span class="disease" id="11134121-3-42-54">osteoporosis</span>, primary hyperparathyroidism, and some autoimmune diseases, such as insulin-dependent diabetes mellitus and multiple sclerosis, has been reported.	11134121	2000
Osteoporosis	C0029456	WNT1	7471	0.7	GeneticVariation	BEFREE	Recently, loss-of-function mutations of <span class="gene" id="28528193-2-40-44">WNT1</span> have been reported to be causative in OI or <span class="disease" id="28528193-2-89-101">osteoporosis</span>.	28528193	2017
Osteoporosis	C0029456	WNT1	7471	0.7	GeneticVariation	UNIPROT	In 10 family members with dominantly inherited, early-onset <span class="disease" id="23656646-2-60-72">osteoporosis</span>, we identified a heterozygous missense mutation in <span class="gene" id="23656646-2-124-128">WNT1</span>, c.652T&#8594;G (p.Cys218Gly).	23656646	2013
Osteoporosis	C0029456	WNT1	7471	0.7	GeneticVariation	BEFREE	Patients carrying homozygous <span class="gene" id="29481978-3-29-33">WNT1</span> mutations have more frequent fractures while heterozygous carriers of the mutation in <span class="gene" id="29481978-3-120-124">WNT1</span> gene are also found to have early onset <span class="disease" id="29481978-3-165-177">osteoporosis</span>.	29481978	2018
Osteoporosis	C0029456	VDR	7421	0.7	GeneticVariation	BEFREE	Among <span class="gene" id="18976159-13-6-9">VDR</span> haplotypes, bbAATT and bbTtAa are more frequent in the <span class="disease" id="18976159-13-65-77">osteoporosis</span> group than the control group.	18976159	2008
Osteoporosis	C0029456	VDR	7421	0.7	GeneticVariation	BEFREE	Allelic variations of the <span class="gene" id="9299455-1-26-44">vitamin D receptor</span> (<span class="gene" id="9299455-1-46-49">VDR</span>) gene have been associated with the risk of developing prostate cancer in men and <span class="disease" id="9299455-1-132-144">osteoporosis</span> in postmenopausal women.	9299455	1997
Osteoporosis	C0029456	VDR	7421	0.7	GeneticVariation	BEFREE	Polymorphism in <span class="gene" id="23271131-0-16-34">vitamin D receptor</span> and osteoprotegerin genes in Egyptian rheumatoid arthritis patients with and without <span class="disease" id="23271131-0-120-132">osteoporosis</span>.	23271131	2013
Osteoporosis	C0029456	VDR	7421	0.7	Biomarker	CTD_human
Osteoporosis	C0029456	VDR	7421	0.7	GeneticVariation	BEFREE	In conclusion, <span class="gene" id="23054016-7-15-18">VDR</span> BsmI B/b gene polymorphism is <span class="negexp">not associated</span> with the susceptibility of <span class="disease" id="23054016-7-91-103">osteoporosis</span> in overall populations, Caucasians, and Asians.	23054016	2013
Osteoporosis	C0029456	COL1A1	1277	0.7	GeneticVariation	BEFREE	To examine the relationship between a common polymorphism within intron 1 of the <span class="gene" id="10025922-1-81-87">COL1A1</span> gene and <span class="disease" id="10025922-1-97-109">osteoporosis</span> in a nested case-control study.	10025922	1999
Osteoporosis	C0029456	VDR	7421	0.7	GeneticVariation	BEFREE	<span class="gene" id="24530824-0-0-18">Vitamin D receptor</span> gene polymorphism as possible risk factor in rheumatoid arthritis and rheumatoid related <span class="disease" id="24530824-0-108-120">osteoporosis</span>.	24530824	2014
Osteoporosis	C0029456	COL1A1	1277	0.7	GeneticVariation	BEFREE	Most work in this area of <span class="disease" id="15018490-4-26-38">osteoporosis</span> research has focused on the candidate gene approach, which has identified several candidate genes for osteoporosis, including genes encoding the vitamin D receptor (VDR), oestrogen receptors (alpha and beta), apolipoprotein E, <span class="gene" id="15018490-4-266-289">collagen type I alpha 1</span> and meth…	15018490	2003
Osteoporosis	C0029456	VDR	7421	0.7	GeneticVariation	BEFREE	<span class="gene" id="24682357-9-0-3">VDR</span> polymorphisms and physical activity are jointly associated with LHS and <span class="disease" id="24682357-9-76-79">OST</span> in elders.	24682357	2014
Osteoporosis	C0029456	VDR	7421	0.7	Biomarker	BEFREE	The <span class="gene" id="16355284-1-4-7">VDR</span> is a candidate gene for <span class="disease" id="16355284-1-32-44">osteoporosis</span>.	16355284	2006
Osteoporosis	C0029456	COL1A1	1277	0.7	GeneticVariation	BEFREE	<span class="gene" id="20724381-1-0-23">Collagen type I alpha 1</span> (<span class="gene" id="20724381-1-25-31">COL1a1</span>), which encodes the primary subunit of type I collagen, the main structural and most abundant protein in vertebrates, harbors hundreds of mutations linked to human diseases like <span class="disease" id="20724381-1-210-222">osteoporosis</span> and osteogenesis imperfecta.	20724381	2011
Osteoporosis	C0029456	VDR	7421	0.7	GeneticVariation	BEFREE	Polymorphisms of the <span class="gene" id="16252240-1-21-39">vitamin D receptor</span> gene (VDR) have been shown to be associated with several complex diseases, including <span class="disease" id="16252240-1-125-137">osteoporosis</span>, but the mechanisms are unknown and study results have been inconsistent.	16252240	2005
Osteoporosis	C0029456	VDR	7421	0.7	GeneticVariation	BEFREE	<span class="gene" id="30039758-6-0-3">VDR</span> gene variants seem to influence many biological endpoints, including those related to <span class="disease" id="30039758-6-90-102">osteoporosis</span>.	30039758	2018
Osteoporosis	C0029456	VDR	7421	0.7	GeneticVariation	BEFREE	Previous candidate gene studies show that <span class="gene" id="26165414-10-42-45">VDR</span> polymorphisms are associated with higher risk for <span class="disease" id="26165414-10-96-108">osteoporosis</span>, and the current study supports the notion that the BsmI polymorphism in intestinal <span class="gene" id="26165414-10-193-196">VDR</span> may be contributing to alterations in bone health.	26165414	2015
Osteoporosis	C0029456	COL1A1	1277	0.7	Biomarker	BEFREE	Little of the underlying disease etiology has been elucidated thus far, although several studies have suggested that <span class="gene" id="22489040-2-117-123">COL1A1</span> may play a role based on its importance in bone metabolism and other diseases like <span class="disease" id="22489040-2-207-219">osteoporosis</span> and osteogenesis imperfecta.	22489040	2012
Osteoporosis	C0029456	VDR	7421	0.7	GeneticVariation	BEFREE	In a second part of the study, possible correlations between the <span class="gene" id="9041056-10-65-68">VDR</span> gene polymorphisms and <span class="disease" id="9041056-10-92-104">osteoporosis</span> Type I were analyzed.	9041056	1997
Osteoporosis	C0029456	VDR	7421	0.7	Biomarker	BEFREE	Because a variety of functions to affect susceptibility to the formation of <span class="disease" id="23065268-3-76-88">osteoporosis</span> <span class="gene" id="23065268-3-89-92">VDR</span>-F, VDR-B, COL1A1, ESR1X, ESR1P and CTR are thought to be candidate genes.	23065268	2012
Osteoporosis	C0029456	VDR	7421	0.7	GeneticVariation	BEFREE	Any observational study, which tested the association between <span class="gene" id="15040830-9-62-65">VDR</span> BsmI genotypes and either BMD or <span class="disease" id="15040830-9-99-111">osteoporosis</span> at the femoral neck or spine in adult women, was included in the review.	15040830	2004
Osteoporosis	C0029456	VDR	7421	0.7	GeneticVariation	BEFREE	The obtained test results pointed to correlation of polymorphism <span class="gene" id="25407264-12-65-68">VDR</span> <span class="variant" dbSNP="NA" genes_norm="NA">283G/A</span> with the BMD scores for the lumbar vertebrae in women with osteopenia and <span class="disease" id="25407264-12-150-162">osteoporosis</span>, therefore the ones at risk of fractures.	25407264	2015
Osteoporosis	C0029456	VDR	7421	0.7	Biomarker	BEFREE	It has been suggested that the estrogen receptor alpha (ERα) and <span class="gene" id="22311020-1-65-83">vitamin D receptor</span> (<span class="gene" id="22311020-1-85-88">VDR</span>) genes as possibly implicated in reduced bone mineral density (BMD) in <span class="disease" id="22311020-1-160-172">osteoporosis</span>.	22311020	2012
Osteoporosis	C0029456	VDR	7421	0.7	Biomarker	BEFREE	The <span class="gene" id="19629616-7-4-22">vitamin D receptor</span> gene is a well-studied candidate gene for <span class="disease" id="19629616-7-65-77">osteoporosis</span>.	19629616	2010
Osteoporosis	C0029456	VDR	7421	0.7	AlteredExpression	BEFREE	In conclusion, the polymorphism of CTR gene but not <span class="gene" id="12016463-9-52-55">VDR</span> and COLIA1 is associated with <span class="disease" id="12016463-9-86-98">osteoporosis</span> incidence and the levels of alkaline phosphatase and estradiol.	12016463	2002
Osteoporosis	C0029456	COL1A1	1277	0.7	GeneticVariation	BEFREE	In the combined genotype analysis, ER1/CALCR TCCC combined genotype was estimated to have protective effect against <span class="disease" id="23137636-6-116-128">osteoporosis</span> [p=0.0125, OR=0.323, 95% CI (0.1383-0.755)] whereas BGLAP/<span class="gene" id="23137636-6-187-193">Col1A1</span> CCTT and ER1/CALCR CCTT combined genotypes were estimated as risk factors for <span class="disease" id…	23137636	2013
Osteoporosis	C0029456	VDR	7421	0.7	Biomarker	BEFREE	Regulation of <span class="gene" id="29921374-0-14-32">vitamin D receptor</span> and Genistein on bone metabolism in mouse osteoblasts and the molecular mechanism of <span class="disease" id="29921374-0-118-130">osteoporosis</span>.	29921374	2018
Osteoporosis	C0029456	COL1A1	1277	0.7	GeneticVariation	BEFREE	The aim of the present study was to investigate the association between Collagen 1 alpha 1 (<span class="gene" id="22057139-1-92-98">COL1A1</span>) polymorphism and <span class="disease" id="22057139-1-117-129">osteoporosis</span> in DEXA verified 349 (145 osteoporotic, 87 osteopenic and 117 normal) postmenopausal women of India, who were not taking hormone replacement therapy.	22057139	2013
Osteoporosis	C0029456	VDR	7421	0.7	GeneticVariation	BEFREE	These results suggest that the level of circulating 25(OH)D is an important factor when assessing the <span class="gene" id="26078251-12-102-105">VDR</span> Fok-I polymorphism to prevent <span class="disease" id="26078251-12-136-148">osteoporosis</span>.	26078251	2015
Osteoporosis	C0029456	WNT1	7471	0.7	GeneticVariation	BEFREE	We have identified two large Finnish families with early-onset <span class="disease" id="28411110-3-63-75">osteoporosis</span> due to a heterozygous <span class="gene" id="28411110-3-98-102">WNT1</span> mutation c.652T&gt;G, <span class="variant" dbSNP="rs397514702" genes_norm="7471">p.C218G</span>.	28411110	2017
Osteoporosis	C0029456	VDR	7421	0.7	GeneticVariation	BEFREE	Birthweight, <span class="gene" id="11489147-0-13-31">vitamin D receptor</span> genotype and the programming of <span class="disease" id="11489147-0-64-76">osteoporosis</span>.	11489147	2001
Osteoporosis	C0029456	VDR	7421	0.7	GeneticVariation	BEFREE	The purpose of this study is to understand the influence of coordinated effect of various single nucleotide polymorphisms (SNPs) within <span class="gene" id="23975234-4-136-154">vitamin D receptor</span> (<span class="gene" id="23975234-4-156-159">VDR</span>) gene for the risk of <span class="disease" id="23975234-4-182-194">osteoporosis</span>, which has remained undefined so far.	23975234	2013
Osteoporosis	C0029456	VDR	7421	0.7	Biomarker	MGD	Duodenal calcium absorption in vitamin D receptor-knockout mice: functional and molecular aspects.	11687634	2001
Osteoporosis	C0029456	WNT1	7471	0.7	GeneticVariation	BEFREE	<span class="gene" id="23656646-0-0-4">WNT1</span> mutations in early-onset <span class="disease" id="23656646-0-30-42">osteoporosis</span> and osteogenesis imperfecta.	23656646	2013
Osteoporosis	C0029456	VDR	7421	0.7	GeneticVariation	BEFREE	Articles regarding associations between <span class="gene" id="27914610-2-40-58">vitamin D receptor</span> polymorphisms (ApaI <span class="variant" dbSNP="rs7975232" genes_norm="7421">rs7975232</span> and BsmI <span class="variant" dbSNP="rs1544410" genes_norm="7421">rs1544410</span>) and <span class="disease" id="27914610-2-113-125">osteoporosis</span> were retrieved from databases in November …	27914610	2016
Osteoporosis	C0029456	COL1A1	1277	0.7	Biomarker	BEFREE	To identify subjects with diabetes who may be at risk of developing <span class="disease" id="9833939-4-68-80">osteoporosis</span> and fractures, we analysed bone mineral density in relation to the biochemical markers of bone turnover, calcium homeostasis and the <span class="gene" id="9833939-4-214-220">COL1A1</span> genotype in a group of premenopausal women with Type I (insulin-dependent) diab…	9833939	1998
Osteoporosis	C0029456	VDR	7421	0.7	GeneticVariation	BEFREE	(1) There is <span class="negexp">no relationship</span> between <span class="gene" id="19903038-9-37-40">VDR</span> and ERalpha genes polymorphism and the stage of <span class="disease" id="19903038-9-89-101">osteoporosis</span> related to the spinal BMD value before treatment.	19903038	2009
Osteoporosis	C0029456	VDR	7421	0.7	GeneticVariation	BEFREE	Exercise programs to increase the strength of the trunk muscles would be beneficial for the prevention of <span class="disease" id="12154394-16-106-118">osteoporosis</span> regardless of the <span class="gene" id="12154394-16-137-140">VDR</span> genotypes.	12154394	2002
Osteoporosis	C0029456	VDR	7421	0.7	GeneticVariation	BEFREE	Among the genetic factors related to the development of <span class="disease" id="9797903-2-56-68">osteoporosis</span>, a possible association between <span class="gene" id="9797903-2-101-119">vitamin D receptor</span> (<span class="gene" id="9797903-2-121-124">VDR</span>) gene polymorphism and bone mineral density (BMD) has been described in some populations.	9797903	1998
Osteoporosis	C0029456	VDR	7421	0.7	GeneticVariation	BEFREE	Our aim was to evaluate the correlation of the <span class="gene" id="11942896-2-47-65">vitamin D receptor</span> FokI start codon polymorphism to bone mineral density and the occurence of <span class="disease" id="11942896-2-141-153">osteoporosis</span>.	11942896	2002
Osteoporosis	C0029456	VDR	7421	0.7	GeneticVariation	BEFREE	The genotype ff of the <span class="gene" id="21130756-9-23-26">VDR</span> Fok 1 gene is associated with <span class="disease" id="21130756-9-57-69">osteoporosis</span>.	21130756	2011
Osteoporosis	C0029456	VDR	7421	0.7	GeneticVariation	BEFREE	Postmenopausal women with <span class="disease" id="15861036-6-26-38">osteoporosis</span> from a 3-year study comparing calcitriol versus calcium for prevention of vertebral fractures were genotyped for <span class="gene" id="15861036-6-152-155">VDR</span> alleles detected by FokI, BsmI, ApaI and TaqI.	15861036	2005
Osteoporosis	C0029456	VDR	7421	0.7	GeneticVariation	BEFREE	In this study, <span class="gene" id="31448632-1-15-18">VDR</span> gene &lt;i&gt;ApaI&lt;/i&gt; (<span class="variant" dbSNP="rs7975232" genes_norm="1756;5265;7421;7439">rs7975232</span>), &lt;i&gt;BsmI&lt;/i&gt; (rs 1544410) and &lt;i&gt;TaqI&lt;/i&gt; (<span class="variant" dbSNP="rs731236" genes_norm="1756;5265;7421;7439">rs731236</span>) genotypes were compared in men with <span class="diseas…	31448632	2019
Osteoporosis	C0029456	VDR	7421	0.7	GeneticVariation	BEFREE	Although polymorphisms of the <span class="gene" id="10525708-2-30-48">vitamin D receptor</span> (<span class="gene" id="10525708-2-50-53">VDR</span>) gene have been suggested to account for some of the genetic variation in bone mass, the influence of <span class="gene" id="10525708-2-156-159">VDR</span> genotypes on <span class="disease" id="10525708-2-173-185">osteoporosis</span> remains contro…	10525708	1999
Osteoporosis	C0029456	VDR	7421	0.7	GeneticVariation	BEFREE	BsmI, TaqI, ApaI and FokI polymorphisms in the <span class="gene" id="17264402-0-47-65">vitamin D receptor</span> (<span class="gene" id="17264402-0-67-70">VDR</span>) gene and the risk of <span class="disease" id="17264402-0-93-105">osteoporosis</span>: a meta-analysis.	17264402	2006
Osteoporosis	C0029456	VDR	7421	0.7	GeneticVariation	BEFREE	For these four syndromes candidate genes that today appear as major loci in genetic susceptibility encode for proteins specific of a given system, as the vitamin D receptor (<span class="gene" id="11716989-6-174-177">VDR</span>) gene for the skeleton and, therefore, <span class="disease" id="11716989-6-217-219">OP</span> or angiotensin converting enzyme (ACE) for the cardiovascular system and, th…	11716989	2001
Osteoporosis	C0029456	VDR	7421	0.7	GeneticVariation	BEFREE	We conclude that the BB <span class="gene" id="7608271-8-24-27">VDR</span> genotype is not a good predictor of risk for developing severe <span class="disease" id="7608271-8-91-103">osteoporosis</span> in our population.	7608271	1995
Osteoporosis	C0029456	VDR	7421	0.7	GeneticVariation	BEFREE	The effect of <span class="gene" id="21651652-0-14-32">vitamin D receptor</span> BsmI genotype on the response to <span class="disease" id="21651652-0-66-78">osteoporosis</span> treatment in postmenopausal women: a pilot study.	21651652	2011
Osteoporosis	C0029456	COL1A1	1277	0.7	GeneticVariation	BEFREE	A G→T polymorphism in the regulatory region of the <span class="gene" id="21178584-4-51-74">collagen type I alpha 1</span> (<span class="gene" id="21178584-4-76-82">COLIAI</span>) gene at a recognition site for transcription factor Sp1 has been strongly associated with <span class="disease" id="21178584-4-174-186">osteoporosis</span>.	21178584	2011
Osteoporosis	C0029456	COL1A1	1277	0.7	Biomarker	BEFREE	The results obtained until now can be divided into three sections: (1) genetic analysis of bone mass/size/geometry characteristics (<span class="disease" id="15621207-5-132-134">OP</span>) and traits related to hand OA; (2) pedigree-based investigation of circulating levels of calciotropic hormones, growth factors, cytokines, and biochemical indices of bone and cartilage remodelling; (3) linkage …	15621207	2005
Osteoporosis	C0029456	VDR	7421	0.7	GeneticVariation	BEFREE	Therefore, <span class="gene" id="29559350-12-11-14">VDR</span> TaqI gene is an important determinant of risk factor for <span class="disease" id="29559350-12-72-84">osteoporosis</span>.	29559350	2018
Osteoporosis	C0029456	VDR	7421	0.7	Biomarker	BEFREE	The <span class="gene" id="12200969-2-4-7">VDR</span> gene has also been indicated as a candidate gene for the susceptibility of <span class="disease" id="12200969-2-83-95">osteoporosis</span>.	12200969	2002
Osteoporosis	C0029456	VDR	7421	0.7	GeneticVariation	BEFREE	Our aim was to evaluate the correlation of the <span class="gene" id="11846330-2-47-65">vitamin D receptor</span> gene intron 8 BsmI polymorphism with bone mineral density (BMD) and their relationship to <span class="disease" id="11846330-2-156-168">osteoporosis</span>.	11846330	2001
Osteoporosis	C0029456	VDR	7421	0.7	GeneticVariation	BEFREE	Cdx-2 polymorphism in the <span class="gene" id="26970179-10-26-29">VDR</span> gene may affect the serum 25(OH)D concentrations and the risk of <span class="disease" id="26970179-10-95-107">osteoporosis</span> and fracture in middle-aged and elderly Chinese women.	26970179	2016
Osteoporosis	C0029456	VDR	7421	0.7	GeneticVariation	BEFREE	These findings suggest that analysis of <span class="gene" id="20354343-12-40-43">VDR</span> gene polymorphism may be useful for identifying individuals who are susceptible to <span class="disease" id="20354343-12-127-139">osteoporosis</span> so that early preventive measures can be provided.	20354343	2010
Osteoporosis	C0029456	VDR	7421	0.7	Biomarker	BEFREE	Notch signaling pathway (Padj = 2.40E-03), <span class="disease" id="29755291-16-43-55">osteoporosis</span> e.g. hub-TF <span class="gene" id="29755291-16-68-71">VDR</span> (a prime candidate gene for <span class="disease" id="29755291-16-100-112">osteoporosis</span>).	29755291	2018
Osteoporosis	C0029456	VDR	7421	0.7	GeneticVariation	BEFREE	Using restriction endonuclease, we identified the BsmI <span class="gene" id="15739035-3-55-58">VDR</span> polymorphism in 1,100 postmenopausal women with <span class="disease" id="15739035-3-107-119">osteoporosis</span>.	15739035	2005
Osteoporosis	C0029456	WNT1	7471	0.7	GeneticVariation	BEFREE	Heterozygous <span class="gene" id="30896082-4-13-17">WNT1</span> mutations have been linked to autosomal dominant early-onset <span class="disease" id="30896082-4-79-91">osteoporosis</span>.	30896082	2019
Osteoporosis	C0029456	VDR	7421	0.7	GeneticVariation	BEFREE	Moreover, the drug responses to various treatments of <span class="disease" id="12173309-5-54-66">osteoporosis</span> are reported to be modulated by DNA polymorphisms of the <span class="gene" id="12173309-5-124-142">vitamin D receptor</span> gene, the estrogen receptor 1 gene, and the transforming growth factor beta 1 gene.	12173309	2001
Osteoporosis	C0029456	COL1A1	1277	0.7	GeneticVariation	LHGDN	[Collagen type I gene polymorphism in children and young adults with neoplastic disease].	18634290	2008
Osteoporosis	C0029456	VDR	7421	0.7	GeneticVariation	BEFREE	Although traditional and RA-related risk factors have been defined and studied for <span class="disease" id="19151030-3-83-95">osteoporosis</span> associated with RA, genetic factors such as polymorphic variants in the traditional candidate genes for osteoporosis, such as the <span class="gene" id="19151030-3-226-244">vitamin D receptor</span> (<span class="gene" id="19151030-3-246-249">VDR</span…	19151030	2009
Osteoporosis	C0029456	COL1A1	1277	0.7	GeneticVariation	BEFREE	We conclude that the <span class="gene" id="11285309-9-21-27">COL1A1</span> Sp1 polymorphism is a functional genetic variant that predisposes to <span class="disease" id="11285309-9-97-109">osteoporosis</span> by complex mechanisms involving changes in bone mass and bone quality.	11285309	2001
Osteoporosis	C0029456	VDR	7421	0.7	Biomarker	BEFREE	Irrespective of the strength or mechanism of these associations, these initial findings on the <span class="gene" id="10605626-6-95-98">VDR</span> stimulated the field of the genetics of <span class="disease" id="10605626-6-139-151">osteoporosis</span> with targeted genetic studies and now genome scan approaches.	10605626	1999
Osteoporosis	C0029456	VDR	7421	0.7	GeneticVariation	BEFREE	The association between <span class="gene" id="15083068-1-24-42">vitamin D receptor</span> (<span class="gene" id="15083068-1-44-47">VDR</span>) gene polymorphisms and diseases such as breast cancer, prostate cancer and <span class="disease" id="15083068-1-124-136">osteoporosis</span> has been extensively investigated during recent years.	15083068	2004
Osteoporosis	C0029456	VDR	7421	0.7	GeneticVariation	BEFREE	<span class="gene" id="23070909-0-0-18">Vitamin D receptor</span> gene polymorphisms, bone mineral density and fractures in postmenopausal women with <span class="disease" id="23070909-0-103-115">osteoporosis</span>.	23070909	2013
Osteoporosis	C0029456	VDR	7421	0.7	GeneticVariation	BEFREE	Carriage of SNPs predisposing to early postmenopausal bone loss and <span class="disease" id="15237001-10-68-80">osteoporosis</span> (ER-alpha and <span class="gene" id="15237001-10-95-98">VDR</span>) were found in 26.7% of women.	15237001	2004
Osteoporosis	C0029456	VDR	7421	0.7	GeneticVariation	BEFREE	The inconsistencies found in the literature and the results obtained in the present work suggest to us that other genetic and nongenetic factors are involved in the occurrence of osteoporosis, confounding the results of the possible association of <span class="disease" id="14527203-8-248-260">osteoporosis</span> and <span class="gene" id="14527203-8-265-268">VDR</span> polymorphisms.	14527203	2003
Osteoporosis	C0029456	VDR	7421	0.7	Biomarker	BEFREE	This contrast was not explained by differences in serum levels of osteocalcin, parathyroid hormone, 1,25-dihydroxyvitamin D, or 25-dihydroxyvitamin D. These data suggest that genetic variation at the ER locus, singly and in relation to the <span class="gene" id="9556070-9-240-258">vitamin D receptor</span> gene, influences attainment and maintenance of peak bone mass in younger women, which in tu…	9556070	1998
Osteoporosis	C0029456	COL1A1	1277	0.7	GeneticVariation	BEFREE	This population-based study indicates that <span class="gene" id="24566004-9-43-49">COL1A1</span> Sp1 polymorphism may contribute to the development of <span class="disease" id="24566004-9-104-116">osteoporosis</span> in combination of osteoporosis risk factors in Turkish postmenopausal women.	24566004	2014
Osteoporosis	C0029456	VDR	7421	0.7	GeneticVariation	LHGDN	The results indicate that the relatively overexpressed <span class="gene" id="17371163-13-55-58">VDR</span> Hap1 haplotype could be considered a risk allele for <span class="disease" id="17371163-13-112-124">osteoporosis</span> regardless of ethnicity.	17371163	2007
Osteoporosis	C0029456	COL1A1	1277	0.7	AlteredExpression	BEFREE	This is consistent with a model whereby increased <span class="gene" id="19429913-8-50-56">COL1A1</span> transcription predisposes to <span class="disease" id="19429913-8-86-98">osteoporosis</span>, probably by increasing production of the alpha 1 chain and disrupting the normal ratio of collagen type 1 alpha 1 and alpha 2 chains.	19429913	2009
Osteoporosis	C0029456	VDR	7421	0.7	GeneticVariation	BEFREE	The aim of this study was to investigate the association about <span class="gene" id="19609483-2-63-66">VDR</span> gene Apa I polymorphism with bone mineral density (BMD) in postmenopausal women with <span class="disease" id="19609483-2-152-164">osteoporosis</span>.	19609483	2009
Osteoporosis	C0029456	COL1A1	1277	0.7	GeneticVariation	LHGDN	[Analysis of association of <span class="gene" id="12575457-0-28-34">Col1a1</span> gene alleles with the development of <span class="disease" id="12575457-0-72-84">osteoporosis</span>].	12575457	2002
Osteoporosis	C0029456	COL1A2	1278	0.67	Biomarker	BEFREE	Genetic variation plays an important role in <span class="disease" id="19426706-1-45-57">osteoporosis</span> and a prime candidate gene is Collagen alpha2(I) (<span class="gene" id="19426706-1-108-114">COL1A2</span>).	19426706	2009
Osteoporosis	C0029456	COL1A2	1278	0.67	GeneticVariation	BEFREE	We found two rare missense mutations, <span class="variant" dbSNP="rs758488397" genes_norm="1278">p.Gly496Ala</span> and <span class="variant" dbSNP="NA" genes_norm="NA">p.Gly703Ser</span>, in the <span class="gene" id="26235824-2-74-80">COL1A2</span> gene that associate with measures of <span class="disease" id="26235824-2-118-130">osteoporosis</span> in Icelanders.	26235824	2016
Osteoporosis	C0029456	COL1A2	1278	0.67	Biomarker	BEFREE	<span class="disease" id="2605936-0-0-12">Osteoporosis</span> and familial idiopathic scoliosis: association with an abnormal <span class="gene" id="2605936-0-77-96">alpha 2(I) collagen</span>.	2605936	1989
Osteoporosis	C0029456	COL1A2	1278	0.67	Biomarker	BEFREE	N-terminal propeptide of <span class="gene" id="30449551-2-25-43">type I procollagen</span> (<span class="gene" id="30449551-2-45-49">PINP</span>) and C-telopeptide of type I collagen (CTX-I) are markers of bone formation and resorption, respectively, that the International <span class="disease" id="30449551-2-179-191">Osteoporosis</span> Foundation and the International Federation of Clinical Ch…	30449551	2018
Osteoporosis	C0029456	COL1A2	1278	0.67	GeneticVariation	BEFREE	One, a cysteine substitution in alpha 1(I) collagen, causes a mild Sillence type I disease, the other, a four base deletion in the C terminal extension of <span class="gene" id="3001313-5-155-174">alpha 2(I) collagen</span>, causes progressive Sillence type III disease in the homozygously affected patient and mild premature <span class="disease" id="3001313-5-277-289">osteoporosis</span> in his c…	3001313	1985
Osteoporosis	C0029456	COL1A2	1278	0.67	AlteredExpression	BEFREE	Furthermore, the levels of <span class="gene" id="27665867-7-27-33">COL1A2</span> and let‑7g were measured in the primary osteoblasts obtained from 48 patients with <span class="disease" id="27665867-7-117-129">osteoporosis</span>.	27665867	2016
Osteoporosis	C0029456	COL1A2	1278	0.67	Biomarker	HPO
Osteoporosis	C0029456	COL1A2	1278	0.67	Biomarker	BEFREE	The conclusion that most variants of OI are caused by mutations in the structural genes for <span class="gene" id="2683782-11-92-110">type I procollagen</span> has broad implications for other diseases that affect connective tissue, diseases such as chondrodystrophies, osteoarthritis, and <span class="disease" id="2683782-11-241-253">osteoporosis</span>.	2683782	1989
Osteoporosis	C0029456	COL1A2	1278	0.67	Biomarker	GENOMICS_ENGLAND
Osteoporosis	C0029456	COL1A2	1278	0.67	Biomarker	CTD_human
Osteoporosis	C0029456	PTH	5741	0.6	Biomarker	BEFREE	Computational model of the dual action of <span class="gene" id="31009612-0-42-45">PTH</span> - Application to a rat model of <span class="disease" id="31009612-0-78-90">osteoporosis</span>.	31009612	2019
Osteoporosis	C0029456	TNFSF11	8600	0.6	Biomarker	BEFREE	Collectively, Asperpyrone A attenuates <span class="gene" id="31612613-8-39-44">RANKL</span>-induced osteoclast formation via suppressing NFATc1, Ca&lt;sup&gt;2+&lt;/sup&gt; signalling and oxidative stress, as well as MAPK and NF-κB signalling pathways, indicating that this compound may become a potential candidate drug for the prevention or treatment of <span class="disease" id="31612613-8-297-3…	31612613	2019
Osteoporosis	C0029456	PTH	5741	0.6	Biomarker	BEFREE	Two endogenous peptide ligands, <span class="gene" id="30455434-2-32-51">parathyroid hormone</span> (<span class="gene" id="30455434-2-53-56">PTH</span>) and parathyroid hormone-related protein (PTHrP), activate the receptor, and their analogs teriparatide and abaloparatide are used in the clinic to increase bone formation as an effective yet costly treatment for <span class="disease" id="3045543…	30455434	2018
Osteoporosis	C0029456	PTH	5741	0.6	Biomarker	BEFREE	Besides, hypersecretion of <span class="gene" id="26339419-2-27-30">PTH</span> is implicated in the etiology of <span class="disease" id="26339419-2-64-76">osteoporosis</span>.	26339419	2015
Osteoporosis	C0029456	PTH	5741	0.6	Biomarker	BEFREE	Treatment of <span class="disease" id="30032480-0-13-25">osteoporosis</span> with recombinant <span class="gene" id="30032480-0-43-62">parathyroid hormone</span>, utilisation of total body DXA to observe treatment effects on total body composition and factors determining response to therapy.	30032480	2019
Osteoporosis	C0029456	TGFB1	7040	0.6	Biomarker	BEFREE	Significant correlations with BTM were shown for IL-1α and IFN-γ in <span class="disease" id="22380539-11-68-70">OP</span> (rho = 0.608 and -0.634) and for TNF-α, IL-6 and <span class="gene" id="22380539-11-120-149">transforming growth factor-β1</span> (<span class="gene" id="22380539-11-151-157">TGF-β1</span>) in OA (rho = 0.591, -0.521 and 0.636).	22380539	2012
Osteoporosis	C0029456	PTH	5741	0.6	Biomarker	BEFREE	Topics included the evaluation and treatment of adult survivors with pediatric bone diseases, risk assessment and management of atypical femur fractures, nonpharmacologic strategies in the care of <span class="disease" id="29229501-4-197-209">osteoporosis</span>, and skeletal effects of <span class="gene" id="29229501-4-235-254">parathyroid hormone</span> with opportunities for therapeutic interv…	29229501	2019
Osteoporosis	C0029456	TNFSF11	8600	0.6	Biomarker	BEFREE	Denosumab (DNM) is a fully human monoclonal antibody against the <span class="gene" id="30381400-1-65-116">receptor activator of nuclear factor kappa-B ligand</span> (<span class="gene" id="30381400-1-118-123">RANKL</span>) that has been licensed for the treatment of different types of <span class="disease" id="30381400-1-188-200">osteoporosis</span>.	30381400	2018
Osteoporosis	C0029456	PTH	5741	0.6	AlteredExpression	BEFREE	The factors that determine which of these three clinical presentations is more likely to predominate in a given country include the extent to which biochemical screening is employed, the prevalence of vitamin D deficiency, and whether a medical center or practitioner tends to routinely measure <span class="gene" id="30449543-3-295-298">PTH</span> levels in the evaluation of low bone density or fr…	30449543	2018
Osteoporosis	C0029456	TGFB1	7040	0.6	Biomarker	BEFREE	One of the candidate genes involved in <span class="disease" id="28993955-2-39-51">osteoporosis</span> is the <span class="gene" id="28993955-2-59-92">transforming growth factor beta-1</span> (<span class="gene" id="28993955-2-94-99">TGFB1</span>) whose polymorphisms may be responsible for the development of this disease.	28993955	2017
Osteoporosis	C0029456	TNFSF11	8600	0.6	AlteredExpression	BEFREE	Circulating osteoprogenitors and <span class="gene" id="26506085-1-33-84">receptor activator of nuclear factor kappa-B ligand</span> (<span class="gene" id="26506085-1-86-91">RANKL</span>) expression in immune cells have been implicated in the pathogenesis of <span class="disease" id="26506085-1-164-176">osteoporosis</span> and vascular calcification.	26506085	2016
Osteoporosis	C0029456	TNFSF11	8600	0.6	Biomarker	BEFREE	Consequently, the present study demonstrated that Nampt acts as a negative regulator of <span class="gene" id="28035412-7-88-93">RANKL</span>‑mediated differentiation of BMMs into osteoclasts, suggesting the potential therapeutic targets to treat bone-related disorders such as <span class="disease" id="28035412-7-230-242">osteoporosis</span>.	28035412	2017
Osteoporosis	C0029456	PTH	5741	0.6	Biomarker	BEFREE	The objective of this study is to examine the effect of low-magnitude, high-frequency (LMHF) loading, and anti-<span class="disease" id="29531334-1-111-123">osteoporosis</span> medications such as <span class="gene" id="29531334-1-144-163">parathyroid hormone</span> (<span class="gene" id="29531334-1-165-168">PTH</span>) and bisphosphonates on peri-implant bone healing in an <span class="disease"…	29531334	2018
Osteoporosis	C0029456	PTH	5741	0.6	Biomarker	BEFREE	Intermittent <span class="gene" id="18463811-1-13-32">parathyroid hormone</span> (<span class="gene" id="18463811-1-34-37">PTH</span>) administration increases bone formation and bone mass and is being used as a therapy for <span class="disease" id="18463811-1-128-140">osteoporosis</span>.	18463811	2008
Osteoporosis	C0029456	TNFSF11	8600	0.6	Biomarker	BEFREE	Three of these genes, <span class="gene" id="28383518-6-22-27">RANKL</span>, ADAMTS and SOST, were known to be associated with <span class="disease" id="28383518-6-79-91">osteoporosis</span> in humans, which makes them good candidate genes for <span class="disease" id="28383518-6-145-157">osteoporosis</span> in chickens.	28383518	2017
Osteoporosis	C0029456	PTH	5741	0.6	Biomarker	BEFREE	Combining anticatabolic agents with <span class="gene" id="28637206-1-36-55">parathyroid hormone</span> (<span class="gene" id="28637206-1-57-60">PTH</span>) to enhance bone mass has yielded mixed results in <span class="disease" id="28637206-1-112-124">osteoporosis</span> patients.	28637206	2017
Osteoporosis	C0029456	PTH	5741	0.6	Biomarker	BEFREE	The effect of <span class="gene" id="28238166-0-14-36">parathyroid hormone (1</span>-84) treatment on serum bone morphogenetic protein 4 and vascular endothelial growth factor in postmenopausal women with established <span class="disease" id="28238166-0-169-181">osteoporosis</span>.	28238166	2017
Osteoporosis	C0029456	PTH	5741	0.6	Biomarker	BEFREE	Our initial goal was to develop an improved <span class="gene" id="28898923-3-44-47">PTH</span> therapy for <span class="disease" id="28898923-3-60-72">osteoporosis</span>, but clinical development was halted.	28898923	2018
Osteoporosis	C0029456	TGFB1	7040	0.6	GeneticVariation	BEFREE	In this study, we investigated the association between <span class="disease" id="23583365-4-55-67">osteoporosis</span> and interleukin 10 (IL-10) -597 C &gt; A and <span class="gene" id="23583365-4-110-139">transforming growth factor β1</span> (<span class="gene" id="23583365-4-141-147">TGF-β1</span>) <span class="variant" dbSNP="NA" genes_norm="NA">T869C</span> (also named Leu10 &gt; Pro) polymo…	23583365	2013
Osteoporosis	C0029456	PTH	5741	0.6	GeneticVariation	BEFREE	The <span class="gene" id="28389324-2-4-7">PTH</span> type 1 receptor agonist abaloparatide, selected for its bone anabolic activity, is under clinical development to treat postmenopausal women with <span class="disease" id="28389324-2-153-165">osteoporosis</span>.	28389324	2017
Osteoporosis	C0029456	PTH	5741	0.6	Biomarker	BEFREE	A recent randomized controlled trial has reported full patient compliance and no adverse events from therapy with <span class="gene" id="31332508-1-114-133">parathyroid hormone</span> (<span class="gene" id="31332508-1-135-138">PTH</span>) for <span class="disease" id="31332508-1-144-156">osteoporosis</span> and accelerated healing of fragility fractures of the pelvis.	31332508	2020
Osteoporosis	C0029456	TNFSF11	8600	0.6	Biomarker	BEFREE	In this study candidate genes for <span class="disease" id="25804099-3-34-46">osteoporosis</span> were classified according to metabolic or hormonal pathways, which regulate bone mineral density and bone quality (estrogen, <span class="gene" id="25804099-3-172-177">RANKL</span>/RANK/OPG axis, mevalonate, the canonical circuit and genes regulating the vitamin D system).	25804099	2015
Osteoporosis	C0029456	PTH	5741	0.6	Biomarker	BEFREE	<span class="gene" id="26825660-15-0-3">PTH</span> considerably improved bone quality in <span class="disease" id="26825660-15-42-54">osteoporosis</span> cases and is superior to treatment with SR.	26825660	2017
Osteoporosis	C0029456	TNFSF11	8600	0.6	Biomarker	BEFREE	<span class="gene" id="16393773-1-0-5">RANKL</span> is known to play an important role in activating osteoclasts and advancing the progress of <span class="disease" id="16393773-1-97-109">osteoporosis</span>.	16393773	2006
Osteoporosis	C0029456	PTH	5741	0.6	Biomarker	BEFREE	Human parathyroid hormone (hPTH) is applied to the therapy of <span class="disease" id="30157832-2-62-74">osteoporosis</span> successfully, however, the mechanism, especially the signaling pathway activated in the healing fracture by <span class="gene" id="30157832-2-183-186">PTH</span> is still unknown.	30157832	2018
Osteoporosis	C0029456	TGFB1	7040	0.6	GeneticVariation	BEFREE	The prevalence of vertebral fracture in 168 postmenopausal female patients with <span class="disease" id="20052600-4-80-92">osteoporosis</span> was analyzed, and its association with the <span class="gene" id="20052600-4-136-145">TGF-beta1</span> gene polymorphism and serum 25(OH)D concentration was assessed cross-sectionally.	20052600	2010
Osteoporosis	C0029456	PTH	5741	0.6	AlteredExpression	BEFREE	The factors that determine which of these clinical presentations is more likely to predominate in a given country include the extent to which biochemical screening is used, vitamin D deficiency is present, and whether <span class="gene" id="30060226-5-218-237">parathyroid hormone</span> levels are routinely measured in the evaluation of low bone density or frank <span class="disease" id="30060226…	30060226	2018
Osteoporosis	C0029456	PTH	5741	0.6	GeneticVariation	BEFREE	<span class="gene" id="27756092-0-0-19">Parathyroid Hormone</span> Polymorphism RS6254 is Associated with the Development and Severity of <span class="disease" id="27756092-0-91-103">Osteoporosis</span> in Asymptomatic but not Normocalcemic Hyperthyroidism.	27756092	2016
Osteoporosis	C0029456	TNFSF11	8600	0.6	Biomarker	MGD
Osteoporosis	C0029456	PTH	5741	0.6	Biomarker	BEFREE	The study evaluates efficacy and safety of recombinant human <span class="gene" id="30461654-1-61-83">parathyroid hormone (1</span>-34) [rhPTH (1-34)] and alendronate (ALN) in the treatment of postmenopausal osteoporosis.Totally 65 postmenopausal women with <span class="disease" id="30461654-1-210-222">osteoporosis</span> were divided into 2 groups.	30461654	2018
Osteoporosis	C0029456	PTH	5741	0.6	GeneticVariation	BEFREE	In this study, we simultaneously tested linkage and/or association of <span class="gene" id="12893275-3-70-73">PTH</span> gene with bone mineral density (BMD) and bone mineral content (BMC), two important risk factors for <span class="disease" id="12893275-3-174-186">osteoporosis</span>.	12893275	2003
Osteoporosis	C0029456	PTH	5741	0.6	Biomarker	BEFREE	In the current study, this issue was addressed by evaluating the effect of <span class="disease" id="31504411-3-75-87">osteoporosis</span> medications, such as the anabolic agent <span class="gene" id="31504411-3-128-131">PTH</span> [teriparatide (TPTD)] and the antiresorptive agents calcitonin [elcatonin (ECT)] and bisphosphonate [risedronate (RIS)], on bone metabolism as well as on glucose and …	31504411	2019
Osteoporosis	C0029456	PTH	5741	0.6	Biomarker	BEFREE	A total of 132 patients diagnosed with acute OSFs were enrolled and allocated into three groups [group I (n = 39, no anti-<span class="disease" id="31420700-3-122-134">osteoporosis</span> medication), group II (n = 66, bisphosphonate), and group III (n = 27, <span class="gene" id="31420700-3-206-225">parathyroid hormone</span> (<span class="gene" id="31420700-3-227-230">PTH</span>)].	31420700	2019
Osteoporosis	C0029456	TNFSF11	8600	0.6	Biomarker	BEFREE	Denosumab is a monoclonal <span class="gene" id="30778015-1-26-31">RANKL</span> antibody, which was originally introduced for the treatment of <span class="disease" id="30778015-1-95-107">osteoporosis</span> and bone metastases from solid tumors, but more recently has been used for treatment of giant cell tumor of bone (GCTB).	30778015	2018
Osteoporosis	C0029456	TNFSF11	8600	0.6	AlteredExpression	BEFREE	This paper contrasted their anti-<span class="disease" id="30036771-3-33-45">osteoporosis</span> activity from the perspective of their affinity to OPG/<span class="gene" id="30036771-3-101-106">RANKL</span> protein targets.	30036771	2018
Osteoporosis	C0029456	TNFSF11	8600	0.6	AlteredExpression	BEFREE	Berberine, especially the high doses of berberine, effectively increased SOD, GSH⁃Px, and OPG levels as well as decreased serum osteocalcin, ALP, MDA and <span class="gene" id="29055350-11-154-159">RANKL</span> levels in berberine-treated <span class="disease" id="29055350-11-188-200">osteoporosis</span> groups (all p &lt; 0.05).	29055350	2017
Osteoporosis	C0029456	PTH	5741	0.6	Therapeutic	CTD_human	The teriparatide in the treatment of severe senile osteoporosis.	17317460	2007
Osteoporosis	C0029456	TGFB1	7040	0.6	GeneticVariation	BEFREE	Polymorphisms in the <span class="gene" id="12667558-0-21-54">transforming growth factor beta 1</span> gene and <span class="disease" id="12667558-0-64-76">osteoporosis</span>.	12667558	2003
Osteoporosis	C0029456	TGFB1	7040	0.6	GeneticVariation	BEFREE	The <span class="negexp">lack of association</span> between the common genetic variations of <span class="gene" id="29860063-9-65-71">TGF-β1</span> and IL-6 genes, and BMD highlights the complex genetic background of <span class="disease" id="29860063-9-141-153">osteoporosis</span> in the north of Iran.	29860063	2018
Osteoporosis	C0029456	TNFSF11	8600	0.6	Biomarker	BEFREE	Stimulation of <span class="gene" id="10499489-0-15-37">osteoprotegerin ligand</span> and inhibition of osteoprotegerin production by glucocorticoids in human osteoblastic lineage cells: potential paracrine mechanisms of glucocorticoid-induced <span class="disease" id="10499489-0-196-208">osteoporosis</span>.	10499489	1999
Osteoporosis	C0029456	TNFSF11	8600	0.6	Biomarker	BEFREE	Beneficial effects of Cuscuta chinensis extract on glucocorticoid-induced <span class="disease" id="31826180-0-74-86">osteoporosis</span> through modulation of <span class="gene" id="31826180-0-109-114">RANKL</span>/OPG signals.	31826180	2019
Osteoporosis	C0029456	TNFSF11	8600	0.6	AlteredExpression	BEFREE	Together, these results demonstrate that TNF-α synergistically promotes <span class="gene" id="29571022-6-72-77">RANKL</span>-induced osteoclasts formation through activation of PI3K/Akt signaling, which ultimately contributes to <span class="disease" id="29571022-6-182-194">osteoporosis</span> syndrome in postmenopausal women.	29571022	2018
Osteoporosis	C0029456	TGFB1	7040	0.6	Biomarker	CTD_human	<span class="gene" id="12706579-2-0-9">TGF-beta1</span> is commonly associated with a single base change resulting in a Leu(10)--&gt;Pro (T(869)--&gt;C) polymorphism and is a genetic marker for susceptibility to <span class="disease" id="12706579-2-160-172">osteoporosis</span>.	12706579	2003
Osteoporosis	C0029456	PTH	5741	0.6	AlteredExpression	BEFREE	The factors that determine which of these three clinical presentations is more likely to predominate in a given country include the extent to which biochemical screening is employed, the prevalence of vitamin D deficiency, and whether a medical center or practitioner tends to routinely measure <span class="gene" id="30477754-3-295-298">PTH</span> levels in the evaluation of low bone density or fr…	30477754	2018
Osteoporosis	C0029456	TNFSF11	8600	0.6	Biomarker	BEFREE	Notably, the data revealed that adrenomedullin significantly improved the osteoporotic symptoms through inhibition of <span class="gene" id="29067096-7-118-123">RANKL</span>-induced NF-κB activation in glucocorticoid-induced <span class="disease" id="29067096-7-175-187">osteoporosis</span>.	29067096	2017
Osteoporosis	C0029456	PTH	5741	0.6	AlteredExpression	BEFREE	The level of H&lt;sub&gt;2&lt;/sub&gt;S in the plasma was determined and common laboratory indicators to diagnose <span class="disease" id="30305826-5-102-114">osteoporosis</span>, such as alkaline phosphatase (ALP) activity and the levels of osteocalcin (OCN), calcitonin, <span class="gene" id="30305826-5-209-228">parathyroid hormone</span> and leptin were measured.	30305826	2018
Osteoporosis	C0029456	PTH	5741	0.6	Biomarker	BEFREE	Treatment of tHPT is mandatory since persistently elevated <span class="gene" id="30729318-2-59-62">PTH</span> concentrations after KTx increase the risk of renal allograft dysfunction and <span class="disease" id="30729318-2-141-153">osteoporosis</span>.	30729318	2019
Osteoporosis	C0029456	PTH	5741	0.6	Biomarker	BEFREE	Continued research into the regulatory mechanisms of PKA and ERK for PRGs will help us better understand the molecular mechanisms underlying the dual effects of <span class="gene" id="30576321-11-161-164">PTH</span>, thereby optimizing the current therapeutic use of <span class="gene" id="30576321-11-216-219">PTH</span> for <span class="disease" id="30576321-11-224-236">osteoporosis</span>.	30576321	2018
Osteoporosis	C0029456	PTH	5741	0.6	Biomarker	BEFREE	<span class="gene" id="27835763-1-0-19">Parathyroid hormone</span> (<span class="gene" id="27835763-1-21-24">PTH</span>) is currently the only FDA-approved anabolic drug to treat <span class="disease" id="27835763-1-84-96">osteoporosis</span>, and is systemically administered through daily injections.	27835763	2017
Osteoporosis	C0029456	TGFB1	7040	0.6	GeneticVariation	BEFREE	These results suggest that the C-509--&gt;T polymorphism, alone or in combination with the T869--&gt;C polymorphism, of the <span class="gene" id="11357939-7-118-150">transforming growth factor-beta1</span> gene is a genetic determinant of bone mass, and that the number of T alleles in the combined genotype is a risk factor for the genetic susceptibility to <span class="disease" id="11357939-7-30…	11357939	2001
Osteoporosis	C0029456	TNFSF11	8600	0.6	Biomarker	BEFREE	The <span class="gene" id="30978650-1-4-55">receptor activator of nuclear factor-kappa B ligand</span> (<span class="gene" id="30978650-1-57-62">RANKL</span>)-induced nuclear factor-kappa B (NF-κB) signaling pathway plays essential roles in osteoclast differentiation and may serve as an attractive target for the development of therapeutics for <span class="disease" id="30978650-1-251-263">osteopo…	30978650	2019
Osteoporosis	C0029456	PTH	5741	0.6	Biomarker	BEFREE	Intermittent <span class="gene" id="28438150-1-13-32">parathyroid hormone</span> (<span class="gene" id="28438150-1-34-37">PTH</span>) can be used to treat <span class="disease" id="28438150-1-60-72">osteoporosis</span> of the spine and hip.	28438150	2017
Osteoporosis	C0029456	PTH	5741	0.6	Biomarker	BEFREE	<span class="gene" id="26598522-1-0-19">Parathyroid hormone</span> (<span class="gene" id="26598522-1-21-24">PTH</span>) is an important regulator of osteoblast function and is the only anabolic therapy currently approved for treatment of <span class="disease" id="26598522-1-144-156">osteoporosis</span>.	26598522	2016
Osteoporosis	C0029456	PTH	5741	0.6	Biomarker	BEFREE	Human <span class="gene" id="30400376-1-6-28">parathyroid hormone (1</span>-34) (PTH) has been widely used as the subcutaneous injection formulation for the treatment of <span class="disease" id="30400376-1-123-135">osteoporosis</span>.	30400376	2018
Osteoporosis	C0029456	TGFB1	7040	0.6	GeneticVariation	LHGDN	The aim of our study was to determine serum <span class="gene" id="17598964-3-44-53">TGF-beta1</span> levels in male patients with idiopathic <span class="disease" id="17598964-3-94-106">osteoporosis</span>.	17598964	2007
Osteoporosis	C0029456	TGFB1	7040	0.6	AlteredExpression	BEFREE	Cistanches Herba aqueous extract affecting serum BGP and TRAP and bone marrow Smad1 mRNA, Smad5 mRNA, <span class="gene" id="23232713-0-102-108">TGF-β1</span> mRNA and TIEG1 mRNA expression levels in <span class="disease" id="23232713-0-150-162">osteoporosis</span> disease.	23232713	2013
Osteoporosis	C0029456	PTH	5741	0.6	Biomarker	BEFREE	In vitro studies in human bone marrow suggest that SAA may be a target for enhancing the therapeutic effects of <span class="gene" id="29757436-13-112-115">PTH</span> in treating <span class="disease" id="29757436-13-128-140">osteoporosis</span>.	29757436	2018
Osteoporosis	C0029456	TGFB1	7040	0.6	GeneticVariation	BEFREE	We have shown that a T(869)--&gt;C polymorphism of the <span class="gene" id="10996011-3-52-84">transforming growth factor-beta1</span> (<span class="gene" id="10996011-3-86-95">TGF-beta1</span>) gene, which results in a Leu--&gt;Pro substitution at amino acid 10, is associated with bone mineral density in Japanese adolescents and postmenopausal women, with genetic susceptibility to <span class="…	10996011	2000
Osteoporosis	C0029456	PTH	5741	0.6	Biomarker	BEFREE	Teriparatide [human <span class="gene" id="28394900-1-20-42">parathyroid hormone (1</span>-34)], which exerts an anabolic effect on bone, is used for the treatment of <span class="disease" id="28394900-1-119-131">osteoporosis</span> in patients who are at a high risk for fracture.	28394900	2017
Osteoporosis	C0029456	TGFB1	7040	0.6	GeneticVariation	BEFREE	<span class="gene" id="12706579-2-0-9">TGF-beta1</span> is commonly associated with a single base change resulting in a Leu(10)--&gt;Pro (T(869)--&gt;C) polymorphism and is a genetic marker for susceptibility to <span class="disease" id="12706579-2-160-172">osteoporosis</span>.	12706579	2003
Osteoporosis	C0029456	TGFB1	7040	0.6	AlteredExpression	LHGDN	Results indicate that persons with <span class="disease" id="17341610-8-35-47">osteoporosis</span> have an increased oxidative stress that is not accompanied by changes in <span class="gene" id="17341610-8-121-130">TGF-beta1</span> levels.	17341610	2006
Osteoporosis	C0029456	TNFSF11	8600	0.6	GeneticVariation	BEFREE	In humans, dysregulation of the RANK-<span class="gene" id="21470874-2-37-42">RANKL</span> system is the major cause of <span class="disease" id="21470874-2-72-84">osteoporosis</span> in postmenopausal women.	21470874	2011
Osteoporosis	C0029456	PTH	5741	0.6	Biomarker	BEFREE	Teriparatide, a recombinant form of <span class="gene" id="28758904-1-36-55">parathyroid hormone</span> (<span class="gene" id="28758904-1-57-60">PTH</span>), is the only approved treatment for <span class="disease" id="28758904-1-98-110">osteoporosis</span> that increases the rate of bone formation.	28758904	2017
Osteoporosis	C0029456	TNFSF11	8600	0.6	GeneticVariation	BEFREE	In summary, the <span class="variant" dbSNP="rs3018362" genes_norm="8600;8792">rs3018362</span> polymorphism in the RANK gene seems to be associated with <span class="disease" id="31126201-7-84-96">osteoporosis</span> of the lumbar spine while the <span class="gene" id="31126201-7-127-132">RANKL</span> <span class="variant" dbSNP="rs12585014" genes_norm="8600;8792">rs12585014</span> is not, altho…	31126201	2019
Osteoporosis	C0029456	TGFB1	7040	0.6	GeneticVariation	BEFREE	The T29--&gt;C polymorphism of the <span class="gene" id="10693888-12-32-40">TGFbeta1</span> gene exhibited inverse patterns of association with genetic susceptibility to spinal osteophytosis and with <span class="disease" id="10693888-12-149-161">osteoporosis</span>.	10693888	2000
Osteoporosis	C0029456	TGFB1	7040	0.6	GeneticVariation	BEFREE	Large-scale analysis of association between polymorphisms in the <span class="gene" id="18284942-0-65-98">transforming growth factor beta 1</span> gene (<span class="gene" id="18284942-0-105-110">TGFB1</span>) and <span class="disease" id="18284942-0-116-128">osteoporosis</span>: the GENOMOS study.	18284942	2008
Osteoporosis	C0029456	PTH	5741	0.6	Biomarker	BEFREE	A bicistronic expression strategy for large scale expression and purification of full-length recombinant human <span class="gene" id="19679186-0-111-130">parathyroid hormone</span> for <span class="disease" id="19679186-0-135-147">osteoporosis</span> therapy.	19679186	2010
Osteoporosis	C0029456	TNFSF11	8600	0.6	GeneticVariation	BEFREE	In the present study, we aimed to evaluate the relationship between polymorphisms of the receptor activator of the nuclear factor kappa B (RANK) gene; the receptor activator of the nuclear factor kappa B ligand (<span class="gene" id="26914636-2-212-217">RANKL</span>) gene; and RANKL levels with <span class="disease" id="26914636-2-247-259">osteoporosis</span> in postmenopausal RA patients.	26914636	2016
Osteoporosis	C0029456	PTH	5741	0.6	Biomarker	BEFREE	Therefore, the application of <span class="gene" id="29671936-11-30-33">PTH</span> during orthodontic treatment of patients with <span class="disease" id="29671936-11-80-92">osteoporosis</span> should be carefully considered.	29671936	2018
Osteoporosis	C0029456	PTH	5741	0.6	Biomarker	BEFREE	<span class="gene" id="29064243-2-0-19">Parathyroid hormone</span> (<span class="gene" id="29064243-2-21-24">PTH</span>, 84 residues) and PTH-related protein (PTHrP, 141 residues) are natural agonists of PTHR1, and an N-terminal fragment of <span class="gene" id="29064243-2-146-149">PTH</span>, <span class="gene" id="29064243-2-151-156">PTH(1</span>-34), is used clinically to treat <span class="d…	29064243	2017
Osteoporosis	C0029456	PTH	5741	0.6	Therapeutic	RGD	Role of phytoestrogenic oils in alleviating osteoporosis associated with ovariectomy in rats.	23161222	2013
Osteoporosis	C0029456	TGFB1	7040	0.6	GeneticVariation	BEFREE	The aim of the present study was therefore to examine whether possible variants of the <span class="gene" id="9071481-4-87-97">TGF-beta 1</span> gene are related to bone mass and <span class="disease" id="9071481-4-132-144">osteoporosis</span>.	9071481	1997
Osteoporosis	C0029456	PTH	5741	0.6	Biomarker	BEFREE	Finally, the prospect of CaR agonists and antagonists, which may allow <span class="gene" id="9379113-5-71-74">PTH</span> secretion to be regulated independently of the serum calcium concentration, also holds much promise for the medical treatment of hyperparathyroidism, renal osteodystrophy and <span class="disease" id="9379113-5-250-262">osteoporosis</span>.	9379113	1997
Osteoporosis	C0029456	PTH	5741	0.6	Biomarker	BEFREE	However, systemic injection of a fusion protein consisting of <span class="gene" id="25783848-4-62-81">parathyroid hormone</span> (<span class="gene" id="25783848-4-83-86">PTH</span>) and a CBD was shown to accelerate bone formation in an <span class="disease" id="25783848-4-143-155">osteoporosis</span> model more rapidly than treatment with a <span class="gene" id="25783848-4-197-200">PTH</span>…	25783848	2017
Osteoporosis	C0029456	TGFB1	7040	0.6	GeneticVariation	BEFREE	<span class="disease" id="14999526-0-0-12">Osteoporosis</span> and <span class="gene" id="14999526-0-17-50">transforming growth factor-beta-1</span> gene polymorphism in Chinese men and women.	14999526	2004
Osteoporosis	C0029456	PTH	5741	0.6	AlteredExpression	BEFREE	These findings may be utilized for therapeutic interventions aimed at altering <span class="gene" id="28298326-9-79-82">PTH</span> expression in diseases such as <span class="disease" id="28298326-9-114-126">osteoporosis</span> and secondary hyperparathyroidism.	28298326	2017
Osteoporosis	C0029456	TNFSF11	8600	0.6	Biomarker	BEFREE	Denosumab, a <span class="gene" id="30601581-1-13-18">RANKL</span> inhibitor, reduced the risk of vertebral, hip, and nonvertebral fractures in the Fracture REduction Evaluation of Denosumab in Osteoporosis every 6 Months (FREEDOM) trial of postmenopausal women with <span class="disease" id="30601581-1-219-231">osteoporosis</span> compared with placebo.	30601581	2019
Osteoporosis	C0029456	TNFSF11	8600	0.6	Biomarker	BEFREE	Many types of cells express <span class="gene" id="29392395-6-28-33">RANKL</span> to support osteoclastogenesis depending on the biological context and the dysregulation of RANKL signaling leads to bone diseases such as <span class="disease" id="29392395-6-172-184">osteoporosis</span> and osteopetrosis.	29392395	2018
Osteoporosis	C0029456	PTH	5741	0.6	Biomarker	BEFREE	APR = acute phase reaction; BPs = amino-bisphosphonates; CI = confidence interval; 25(OH)D = 25-hydroxyvitamin D; OP = <span class="disease" id="29498910-12-119-131">osteoporosis</span>; OR = odds ratio; <span class="gene" id="29498910-12-150-153">PTH</span> = parathyroid hormone; ROC = receiver operating characteristic; ZOL = zoledronic acid.	29498910	2018
Osteoporosis	C0029456	TGFB1	7040	0.6	GeneticVariation	LHGDN	I review here the association of <span class="gene" id="11740340-6-33-65">transforming growth factor-beta1</span> gene polymorphisms with genetic susceptibility to <span class="disease" id="11740340-6-116-128">osteoporosis</span>, which has provided insight into the function of <span class="gene" id="11740340-6-178-210">transforming growth factor-beta1</span> as well as into the role of genetic f…	11740340	2001
Osteoporosis	C0029456	PTH	5741	0.6	Therapeutic	CTD_human	Discovery of novel and potent orally active calcium-sensing receptor antagonists that stimulate pulselike parathyroid hormone secretion: synthesis and structure-activity relationships of tetrahydropyrazolopyrimidine derivatives.	21306167	2011
Osteoporosis	C0029456	TGFB1	7040	0.6	GeneticVariation	BEFREE	These results indicate that allelic variation at the <span class="gene" id="11157141-11-53-63">TGF-beta 1</span> gene contributes to the development of <span class="disease" id="11157141-11-103-115">osteoporosis</span> at the hip.	11157141	2001
Osteoporosis	C0029456	PTH	5741	0.6	Biomarker	BEFREE	Taken together, these results suggest a novel mechanism for the therapeutic effect of <span class="gene" id="23300521-9-86-89">PTH</span> on <span class="disease" id="23300521-9-93-105">osteoporosis</span> and an important role of EGFR signaling in mediating <span class="gene" id="23300521-9-159-162">PTH</span>'s anabolic actions on bone.	23300521	2012
Osteoporosis	C0029456	PTH	5741	0.6	Biomarker	BEFREE	<span class="gene" id="27930873-1-0-19">Parathyroid hormone</span> (<span class="gene" id="27930873-1-21-24">PTH</span>) is the only US Food and Drug Administration (FDA)-approved anabolic agent for the treatment of <span class="disease" id="27930873-1-121-133">osteoporosis</span>.	27930873	2017
Osteoporosis	C0029456	TNFSF11	8600	0.6	Biomarker	LHGDN	Zerumbone abolishes RANKL-induced NF-kappaB activation, inhibits osteoclastogenesis, and suppresses human breast cancer-induced bone loss in athymic nude mice.	19190327	2009
Osteoporosis	C0029456	TNFSF11	8600	0.6	Biomarker	BEFREE	Loureirin B suppresses <span class="gene" id="31367247-0-23-28">RANKL</span>-induced osteoclastogenesis and ovariectomized <span class="disease" id="31367247-0-75-87">osteoporosis</span> via attenuating NFATc1 and ROS activities.	31367247	2019
Osteoporosis	C0029456	TNFSF11	8600	0.6	Biomarker	BEFREE	Here we examined the effects of a disintegrin HSA-ARLDDL a genetically modified mutant of rhodostomin conjugated with human serum albumin, which is highly selective of αvβ3, on <span class="gene" id="28315346-5-177-182">RANKL</span>-induced osteoclastogenesis and ovariectomy (OVX)-induced <span class="disease" id="28315346-5-240-252">osteoporosis</span>.	28315346	2017
Osteoporosis	C0029456	PTH	5741	0.6	Biomarker	BEFREE	Intermittent administration of <span class="gene" id="28732226-1-31-50">parathyroid hormone</span> (<span class="gene" id="28732226-1-52-55">PTH</span>) has been demonstrated to have anabolic effects on bone metabolism and is approved for use in the treatment of <span class="disease" id="28732226-1-167-179">osteoporosis</span>.	28732226	2017
Osteoporosis	C0029456	PTH	5741	0.6	Biomarker	BEFREE	<span class="gene" id="28303448-0-0-19">Parathyroid Hormone</span> and Parathyroid Hormone-Related Protein Analogs in <span class="disease" id="28303448-0-71-83">Osteoporosis</span> Therapy.	28303448	2017
Osteoporosis	C0029456	TNFSF11	8600	0.6	Biomarker	BEFREE	Remarkably, pretreatment or posttreatment with MDP alleviated bone loss in <span class="gene" id="28337794-4-75-80">RANKL</span>-induced <span class="disease" id="28337794-4-89-101">osteoporosis</span> mouse models.	28337794	2017
Osteoporosis	C0029456	PTH	5741	0.6	Biomarker	BEFREE	Optimal dosing and delivery of <span class="gene" id="29049872-0-31-50">parathyroid hormone</span> and its analogues for <span class="disease" id="29049872-0-73-85">osteoporosis</span> and hypoparathyroidism - translating the pharmacology.	29049872	2018
Osteoporosis	C0029456	TNFSF11	8600	0.6	GeneticVariation	BEFREE	<span class="gene" id="18502820-0-0-44">Tumour necrosis factor superfamily member 11</span> gene promoter polymorphisms modulate promoter activity and influence bone mineral density in postmenopausal women with <span class="disease" id="18502820-0-164-176">osteoporosis</span>.	18502820	2008
Osteoporosis	C0029456	PTH	5741	0.6	AlteredExpression	BEFREE	The expression of functional human <span class="gene" id="15170564-0-35-54">parathyroid hormone</span> in a gene therapy model for <span class="disease" id="15170564-0-83-95">osteoporosis</span>.	15170564	2004
Osteoporosis	C0029456	PTH	5741	0.6	Biomarker	BEFREE	The results from our study demonstrate that combination of single-dose local administration of <span class="gene" id="29392472-8-95-98">PTH</span> and β-TCP/COL had an additive effect on local bone formation in <span class="disease" id="29392472-8-163-175">osteoporosis</span> rats.	29392472	2019
Osteoporosis	C0029456	TNFSF11	8600	0.6	AlteredExpression	LHGDN	Role of RANKL inhibition in osteoporosis.	17634142	2007
Osteoporosis	C0029456	TNFSF11	8600	0.6	Biomarker	BEFREE	Here, we evaluate the knockdown of <span class="gene" id="30195781-2-35-40">RANKL</span> by in-vivo-delivered siRNA in a rat model of <span class="disease" id="30195781-2-86-98">osteoporosis</span>.	30195781	2018
Osteoporosis	C0029456	TNFSF11	8600	0.6	Biomarker	BEFREE	Indeed, currently available treatment for <span class="disease" id="29794560-9-42-54">osteoporosis</span> (antibody against <span class="gene" id="29794560-9-73-78">RANKL</span>) appeared a significant target in four recent GWAS studies indicating their applicability and importance for future treatment development.	29794560	2018
Osteoporosis	C0029456	TNFSF11	8600	0.6	GeneticVariation	LHGDN	Regulation of vascular calcification by osteoclast regulatory factors RANKL and osteoprotegerin.	15564564	2004
Osteoporosis	C0029456	PTH	5741	0.6	Biomarker	BEFREE	N-terminal <span class="gene" id="28914969-2-11-14">PTH</span> (teriparatide) and now a modified N-terminal PTHrP (abaloparatide) are US Food and Drug Administration (FDA)-approved therapies for <span class="disease" id="28914969-2-147-159">osteoporosis</span>.	28914969	2018
Osteoporosis	C0029456	TNFSF11	8600	0.6	Biomarker	BEFREE	Anhydroicaritin, a SREBPs inhibitor, inhibits <span class="gene" id="28501578-0-46-51">RANKL</span>-induced osteoclastic differentiation and improves diabetic <span class="disease" id="28501578-0-111-123">osteoporosis</span> in STZ-induced mice.	28501578	2017
Osteoporosis	C0029456	PTH	5741	0.6	Biomarker	BEFREE	Intermittent treatment with <span class="gene" id="29358318-3-28-31">PTH</span> analogs represents the only Food and Drug Administration (FDA)-approved bone anabolic <span class="disease" id="29358318-3-118-130">osteoporosis</span> treatment strategy.	29358318	2018
Osteoporosis	C0029456	PTH	5741	0.6	Biomarker	BEFREE	A relatively low serum Vit B&lt;sub&gt;6&lt;/sub&gt; concentration, even in the normal range, may be a risk factor for <span class="disease" id="31278103-11-107-119">osteoporosis</span> in postmenopausal women, which is dependent on serum 25-hydroxy-vitamin D concentration and <span class="gene" id="31278103-11-212-231">parathyroid hormone</span> concentration.	31278103	2019
Osteoporosis	C0029456	PTH	5741	0.6	Biomarker	BEFREE	In vitro and preclinical assessment of an intranasal spray formulation of <span class="gene" id="29038066-0-74-93">parathyroid hormone</span> <span class="gene" id="29038066-0-94-99">PTH 1</span>-34 for the treatment of <span class="disease" id="29038066-0-124-136">osteoporosis</span>.	29038066	2018
Osteoporosis	C0029456	TNFSF11	8600	0.6	Biomarker	BEFREE	Vitamin B5 inhibit <span class="gene" id="31497217-0-19-24">RANKL</span> induced osteoclastogenesis and ovariectomy induced <span class="disease" id="31497217-0-76-88">osteoporosis</span> by scavenging ROS generation.	31497217	2019
Osteoporosis	C0029456	PTH	5741	0.6	Biomarker	BEFREE	Abaloparatide, a <span class="gene" id="30958709-5-17-36">parathyroid-hormone</span>-related peptide (PTHrP)-analogue, approved by the FDA in April 2017, constitutes the first new anabolic <span class="disease" id="30958709-5-141-153">osteoporosis</span> drug in the US for nearly 15 years and has also proven its anti-fracture efficacy.	30958709	2019
Osteoporosis	C0029456	PTH	5741	0.6	Biomarker	BEFREE	The <span class="gene" id="31309239-1-4-23">parathyroid hormone</span> (<span class="gene" id="31309239-1-25-28">PTH</span>) analogue teriparatide is an effective but expensive anabolic treatment for <span class="disease" id="31309239-1-105-117">osteoporosis</span>.	31309239	2019
Osteoporosis	C0029456	PTH	5741	0.6	Biomarker	BEFREE	Nasal Administration and Plasma Pharmacokinetics of <span class="gene" id="31181662-0-52-71">Parathyroid Hormone</span> Peptide <span class="gene" id="31181662-0-80-85">PTH 1</span>-34 for the Treatment of <span class="disease" id="31181662-0-110-122">Osteoporosis</span>.	31181662	2019
Osteoporosis	C0029456	TNFSF11	8600	0.6	Biomarker	BEFREE	Osteoprotegerin and <span class="gene" id="19229472-7-20-25">RANKL</span> were unrelated with <span class="disease" id="19229472-7-46-58">osteoporosis</span>, and <span class="negexp">no associations</span> were found with markers of bone remodeling, except for RANKL, which was particularly decreased in patients with low osteocalcin.	19229472	2009
Osteoporosis	C0029456	TGFB1	7040	0.6	Biomarker	BEFREE	I review here the association of <span class="gene" id="11740340-6-33-65">transforming growth factor-beta1</span> gene polymorphisms with genetic susceptibility to <span class="disease" id="11740340-6-116-128">osteoporosis</span>, which has provided insight into the function of <span class="gene" id="11740340-6-178-210">transforming growth factor-beta1</span> as well as into the role of genetic f…	11740340	2001
Osteoporosis	C0029456	TNFSF11	8600	0.6	Biomarker	BEFREE	In this review, we evaluate the relationship between estrogen, <span class="gene" id="30055540-8-63-68">RANKL</span>, and EphirinB2, and we highlight the direct relation between <span class="disease" id="30055540-8-130-142">osteoporosis</span> and estrogen hormone.	30055540	2018
Osteoporosis	C0029456	TGFB1	7040	0.6	GeneticVariation	BEFREE	The aim of this study is to evaluate the role of the two polymorphism of <span class="gene" id="29208173-2-73-102">transforming growth factor-β1</span> <span class="variant" dbSNP="NA" genes_norm="NA">T869C</span> and <span class="variant" dbSNP="NA" genes_norm="NA">C-509T</span> in developing <span class="disease" id="29208173-2-134-146">osteoporosis</span> in postmenopausal Egyptian women.	29208173	2017
Osteoporosis	C0029456	PTH	5741	0.6	GeneticVariation	BEFREE	C-terminal cross-linked telopeptide of type I collagen (CTx), Osteocalcin (OC), <span class="gene" id="30181433-2-80-99">parathyroid hormone</span> (<span class="gene" id="30181433-2-101-104">PTH</span>), and N-terminal propeptide of type I collagen (P1NP), which can be utilized to monitor the progress of <span class="disease" id="30181433-2-209-221">osteoporosis</span>, were quantified using the…	30181433	2018
Osteoporosis	C0029456	PTH	5741	0.6	Therapeutic	CTD_human	Osteoporosis: non-hormonal treatment.	17882678	2007
Osteoporosis	C0029456	TNFSF11	8600	0.6	Biomarker	BEFREE	Although disruption of the <span class="gene" id="22952578-3-27-32">RANKL</span>/OPG pathway has been shown to underlie formation of focal osteolytic lesions, its role in the development of <span class="disease" id="22952578-3-142-154">osteoporosis</span> in myeloma remains unclear.	22952578	2012
Osteoporosis	C0029456	PTH	5741	0.6	Biomarker	BEFREE	<span class="gene" id="29180199-1-0-19">Parathyroid hormone</span> (<span class="gene" id="29180199-1-21-24">PTH</span>) is the only clinically approved osteoanabolic drug for <span class="disease" id="29180199-1-81-93">osteoporosis</span> treatment.	29180199	2017
Osteoporosis	C0029456	PTH	5741	0.6	GeneticVariation	BEFREE	Our empirical data demonstrated that two rare haplotypes of the <span class="gene" id="15744035-5-64-83">parathyroid hormone</span> (<span class="gene" id="15744035-5-85-88">PTH</span>)/<span class="gene" id="15744035-5-90-93">PTH</span> related peptide receptor type 1 and vitamin D receptor genes (PTHR1 and VDR) with frequencies of 1.1% and 2.9%, respectively, had significant effects on <span cl…	15744035	2005
Osteoporosis	C0029456	TNFSF11	8600	0.6	Biomarker	BEFREE	Besides that, in our review, we briefly introduced the current application of several natural compounds for treating <span class="gene" id="31566133-6-117-122">RANKL</span>-mediated osteoclastic activation by modulating the RANKL signaling pathway and their effects on the treatment and prevention of <span class="disease" id="31566133-6-251-263">osteoporosis</span>, osteoarthritis and rheumatoid a…	31566133	2020
Osteoporosis	C0029456	TGFB1	7040	0.6	Biomarker	BEFREE	We sought to determine whether the allelic variation in seven monogenic bone disease genes (CLCN7, TCIRGI, SOST, CA2, CSTK, <span class="gene" id="19371798-2-124-129">TGFB1</span> and SLC26A2) contributes to <span class="disease" id="19371798-2-158-170">osteoporosis</span>/bone mineral density (BMD) variation in the normal Chinese population.	19371798	2009
Osteoporosis	C0029456	PTH	5741	0.6	Biomarker	BEFREE	How <span class="gene" id="21607813-1-4-23">parathyroid hormone</span> (<span class="gene" id="21607813-1-25-28">PTH</span>) increases bone mass is unclear, but understanding this phenomenon is significant to the improvement of <span class="disease" id="21607813-1-133-145">osteoporosis</span> therapy.	21607813	2011
Osteoporosis	C0029456	PTH	5741	0.6	Biomarker	BEFREE	These findings provide evidence that Izb may be used to improve the therapeutic efficacy of <span class="gene" id="28495797-10-92-95">PTH</span> for the treatment of <span class="disease" id="28495797-10-117-129">osteoporosis</span> and other resorptive bone diseases.	28495797	2017
Osteoporosis	C0029456	TNFSF11	8600	0.6	GeneticVariation	BEFREE	-643C &gt; T <span class="gene" id="28453307-0-10-15">RANKL</span> gene polymorphism is associated with <span class="disease" id="28453307-0-53-65">osteoporosis</span> in Tunisian postmenopausal women.	28453307	2017
Osteoporosis	C0029456	PTH	5741	0.6	Biomarker	BEFREE	A peptide comprising the first 34 residues of <span class="gene" id="30442659-2-46-49">PTH</span> is fully active at both receptors and is used to treat <span class="disease" id="30442659-2-105-117">osteoporosis</span>.	30442659	2018
Osteoporosis	C0029456	TNFSF11	8600	0.6	Biomarker	BEFREE	The effects on osteoclasts and anti-<span class="disease" id="31576127-5-36-48">osteoporosis</span> functions were investigated in a <span class="gene" id="31576127-5-82-87">RANKL</span>-induced cell model and ovariectomized (OVX) mice.	31576127	2019
Osteoporosis	C0029456	PTH	5741	0.6	Biomarker	BEFREE	An alternative therapeutic approach for <span class="disease" id="23500550-4-40-52">osteoporosis</span> is currently available, based on the intermittent administration of <span class="gene" id="23500550-4-121-140">parathyroid hormone</span> (<span class="gene" id="23500550-4-142-145">PTH</span>).	23500550	2013
Osteoporosis	C0029456	TNFSF11	8600	0.6	AlteredExpression	BEFREE	The aim of the present study was to investigate the antiosteoclastogenic effects of black rice (&lt;i&gt;Oryza sativa L.&lt;/i&gt;) fermented with &lt;i&gt;Lactobacillus casei&lt;/i&gt; (LAB) in <span class="gene" id="30911544-1-171-176">RANKL</span>-induced RAW macrophage cells and its antiosteoporosis activity against ovariectomy-induced <span class="disease" id="30911544-1-268-280">osteoporosi…	30911544	2019
Osteoporosis	C0029456	TNFSF11	8600	0.6	Biomarker	BEFREE	Denosumab is an anti-<span class="gene" id="27783278-11-21-26">RANKL</span> monoclonal antibody which is approved to treat <span class="disease" id="27783278-11-74-86">osteoporosis</span> and to prevent skeletal damage caused by bone metastases.	27783278	2017
Osteoporosis	C0029456	PTH	5741	0.6	Biomarker	BEFREE	Understanding the mechanisms by which <span class="gene" id="27905067-2-38-57">parathyroid hormone</span> (<span class="gene" id="27905067-2-59-62">PTH</span>) influences bone formation and how it switches from anabolic to catabolic action is important for treating <span class="disease" id="27905067-2-170-182">osteoporosis</span> (Poole and Reeve in Curr Opin Pharmacol 5:612-617, 2005).	27905067	2017
Osteoporosis	C0029456	PTH	5741	0.6	Biomarker	BEFREE	Presently <span class="gene" id="29926970-5-10-13">PTH</span> is FDA approved for use as an anabolic treatment for <span class="disease" id="29926970-5-67-79">osteoporosis</span>.	29926970	2018
Osteoporosis	C0029456	TGFB1	7040	0.6	Biomarker	BEFREE	Effects of Acupoint Application Therapy with TianGui Powder on <span class="disease" id="30834706-0-63-75">Osteoporosis</span> in Ovariectomized Rats through <span class="gene" id="30834706-0-107-113">TGF-β1</span> and Smad2/3 Signaling Pathway.	30834706	2019
Osteoporosis	C0029456	PTH	5741	0.6	Biomarker	BEFREE	Patients with secondary osteoporosis were older, shorter, had lower femoral neck T-score and lower serum values of 25-OH vitamin D and testosterone, as well as higher gonadotrophin and <span class="gene" id="18799088-11-185-188">PTH</span> values than the patients with idiopathic osteoporosis, whereas patients with idiopathic osteoporosis had higher urinary calcium and more frequent family histor…	18799088	2009
Osteoporosis	C0029456	TNFSF11	8600	0.6	Biomarker	BEFREE	Cajaninstilbene acid inhibits <span class="disease" id="30515822-0-30-42">osteoporosis</span> through suppressing osteoclast formation and <span class="gene" id="30515822-0-88-93">RANKL</span>-induced signaling pathways.	30515822	2019
Osteoporosis	C0029456	PTH	5741	0.6	Biomarker	BEFREE	<span class="gene" id="28495495-6-0-19">Parathyroid hormone</span> (<span class="gene" id="28495495-6-21-24">PTH</span>) is the principal physiological regulator of calcium homeostasis, and <span class="gene" id="28495495-6-95-98">PTH</span>&lt;sub&gt;1&lt;/sub&gt;R expressed on cells of the osteoblast lineage are an established therapeutic target in <span class="disease" id="28495495-6-198-210">…	28495495	2018
Osteoporosis	C0029456	PTH	5741	0.6	Biomarker	BEFREE	&lt;b&gt;Purpose of the study:&lt;/b&gt; Teriparatide (Human recombinant <span class="gene" id="30587048-1-61-82">Parathyroid Hormone 1</span>-34) is an anabolic agent that is frequently used in patients with <span class="disease" id="30587048-1-149-161">osteoporosis</span> and has been extensively investigated with animal model and clinical studies in current literature.	30587048	2019
Osteoporosis	C0029456	TGFB1	7040	0.6	GeneticVariation	BEFREE	Thus, analysis of the <span class="gene" id="9783545-9-22-31">TGF-beta1</span> genotype may be useful in the prevention and management of <span class="disease" id="9783545-9-91-103">osteoporosis</span>.	9783545	1998
Osteoporosis	C0029456	PTH	5741	0.6	Biomarker	BEFREE	Recombinant <span class="gene" id="28878134-2-12-31">parathyroid hormone</span> [teriparatide, <span class="gene" id="28878134-2-47-52">PTH(1</span>-34)] is the first anabolic agent approved in the US for treatment of <span class="disease" id="28878134-2-122-134">osteoporosis</span>.	28878134	2017
Osteoporosis	C0029456	TNFSF11	8600	0.6	Biomarker	BEFREE	We also found that treatment with fangchinoline attenuated the altered expressions of LC3, Bcl-2, caspase-3, BMP2, Beclin-1, ATG-5, RUNX-2, and <span class="gene" id="30632520-9-144-149">RANKL</span> protein in the prednisolone-induced <span class="disease" id="30632520-9-186-198">osteoporosis</span> rats.	30632520	2019
Osteoporosis	C0029456	TGFB1	7040	0.6	Therapeutic	RGD	Growth hormone treatment prevents osteoporosis in uremic rats.	17647196	2007
Osteoporosis	C0029456	PTH	5741	0.6	Biomarker	BEFREE	We sought peer-reviewed, full-length basic and clinical articles published between 1995 and May 2008 using a PubMed search strategy, with the terms osteoporosis and osteoblast, osteoporosis and strontium ranelate, and <span class="disease" id="19415543-4-218-230">osteoporosis</span> and <span class="gene" id="19415543-4-235-254">parathyroid hormone</span> (<span class="gene" id="19415543-4-256-25…	19415543	2009
Osteoporosis	C0029456	PTH	5741	0.6	Biomarker	BEFREE	However, approval of <span class="disease" id="31409530-3-21-33">osteoporosis</span> treatment in postmenopausal women with abaloparatide, which is an analog of <span class="gene" id="31409530-3-110-129">parathyroid hormone</span>-related peptide (PTHrP), has created a new alternative for <span class="disease" id="31409530-3-189-191">OP</span> management.	31409530	2019
Osteoporosis	C0029456	TNFSF11	8600	0.6	Biomarker	BEFREE	Disulfiram suppressed ethanol promoted <span class="gene" id="31596733-0-39-44">RANKL</span>-induced osteoclastogenesis in vitro and ethanol-induced <span class="disease" id="31596733-0-101-113">osteoporosis</span> in vivo via ALDH1A1-NFATc1 axis.	31596733	2019
Osteoporosis	C0029456	TNFSF11	8600	0.6	Biomarker	BEFREE	We studied the effects of ECAP on the signaling pathways of the <span class="gene" id="28468652-4-64-110">receptor activator of nuclear factor-κB ligand</span> (<span class="gene" id="28468652-4-112-117">RANKL</span>)-stimulated osteoclastogenesis and ovariectomy-induced <span class="disease" id="28468652-4-173-185">osteoporosis</span>.	28468652	2017
Osteoporosis	C0029456	TNFSF11	8600	0.6	Biomarker	BEFREE	The investigation aimed to explore the mechanism of ZGW via the <span class="gene" id="29710663-5-64-115">receptor activator of nuclear factor kappa-B ligand</span> (<span class="gene" id="29710663-5-117-122">RANKL</span>)/osteoprotegerin (OPG) signaling pathway as mediated by the β2-adrenergic receptor (β2AR) in an <span class="disease" id="29710663-5-219-231">osteoporosis</span> rat model.	29710663	2018
Osteoporosis	C0029456	TNFSF11	8600	0.6	Biomarker	BEFREE	Cyperus Rotundus L. extract suppresses <span class="gene" id="28315458-0-39-44">RANKL</span>-induced osteoclastogenesis through NFATc1/c-fos downregulation and prevent bone loss in OVX-induced <span class="disease" id="28315458-0-145-157">osteoporosis</span> rat.	28315458	2017
Osteoporosis	C0029456	TNFSF11	8600	0.6	Biomarker	BEFREE	Osteoprotegerin (OPG) inhibits osteoclast function by acting as a decoy receptor for <span class="gene" id="21411255-1-85-131">receptor activator of nuclear factor-κB ligand</span> (<span class="gene" id="21411255-1-133-138">RANKL</span>), thus being an important candidate gene for <span class="disease" id="21411255-1-184-196">osteoporosis</span>.	21411255	2011
Osteoporosis	C0029456	TNFSF11	8600	0.6	AlteredExpression	BEFREE	EA restored bone mineral density towards normal and was associated with increased plasma oestradiol level and reduced <span class="gene" id="24161996-10-118-122">OPGL</span> expression in an ovariectomised rabbit model of <span class="disease" id="24161996-10-171-183">osteoporosis</span>.	24161996	2014
Osteoporosis	C0029456	PTH	5741	0.6	Biomarker	BEFREE	Paradoxically, <span class="gene" id="16884395-2-15-18">PTH</span> also exerts anabolic actions, with intermittent injections of <span class="gene" id="16884395-2-81-84">PTH</span> or its amino-terminal fragments causing an increase in bone formation and bone mass, actions that form the basis for the use of <span class="gene" id="16884395-2-213-216">PTH</span> in the treatment of <span class="dis…	16884395	2006
Osteoporosis	C0029456	PTH	5741	0.6	Biomarker	BEFREE	Medications that are approved for the treatment of <span class="disease" id="29470611-7-51-63">osteoporosis</span> have been evaluated to prevent bone loss in rheumatic disease patients, including denosumab, cathepsin K, bisphosphonates, anti-sclerostin antibodies and <span class="gene" id="29470611-7-218-237">parathyroid hormone</span> (hPTH 1-34), and have some efficacy in both the prevention o…	29470611	2018
Osteoporosis	C0029456	PTH	5741	0.6	Biomarker	BEFREE	Although there are several different treatments available for <span class="disease" id="28325144-2-62-74">osteoporosis</span> such as hormone replacement therapy, bisphosphonates, Denosumab, and <span class="gene" id="28325144-2-144-163">parathyroid hormone</span>, some concerns have been raised regarding the inherent side effects of their long term use.	28325144	2017
Osteoporosis	C0029456	TNFSF11	8600	0.6	Biomarker	BEFREE	<span class="gene" id="25060295-3-0-47">Receptor activator of nuclear factor κ-B ligand</span> (<span class="gene" id="25060295-3-49-54">RANKL</span>) is an osteoclast activator present in <span class="disease" id="25060295-3-94-106">osteoporosis</span> and periodontal disease.	25060295	2014
Osteoporosis	C0029456	PTH	5741	0.6	Biomarker	BEFREE	Amelioration of type I diabetes-induced <span class="disease" id="21604269-0-40-52">osteoporosis</span> by <span class="gene" id="21604269-0-56-75">parathyroid hormone</span> is associated with improved osteoblast survival.	21604269	2012
Osteoporosis	C0029456	PTH	5741	0.6	Biomarker	BEFREE	<span class="gene" id="30343014-1-0-19">Parathyroid hormone</span> (<span class="gene" id="30343014-1-21-24">PTH</span>) has been a major contributor to the anabolic therapy for <span class="disease" id="30343014-1-83-95">osteoporosis</span>, but its delivery to bone without losing activity and avoiding adverse local effects remain a challenge.	30343014	2019
Osteoporosis	C0029456	TNFSF11	8600	0.6	Biomarker	BEFREE	In conclusion, these results demonstrated that DAC suppressed <span class="gene" id="31231214-8-62-67">RANKL</span>-induced inflammation and osteoclastogenesis and therefore it can be used as a potential treatment for <span class="disease" id="31231214-8-170-182">osteoporosis</span>, arthritis, osteolysis, and aseptic loosening of artificial prostheses.	31231214	2019
Osteoporosis	C0029456	PTH	5741	0.6	Therapeutic	CTD_human	Combined treatment with vitamin K2 and PTH enhanced bone formation in ovariectomized rats and increased differentiation of osteoblast in vitro.	30639440	2019
Osteoporosis	C0029456	PTH	5741	0.6	Biomarker	BEFREE	The increasing use of serum <span class="gene" id="30641527-2-28-31">PTH</span> assay in the set of the diagnostic workout in patients with <span class="disease" id="30641527-2-92-104">osteoporosis</span> has identified patients with features of surgically confirmed primary hyperparathyroidism (PHPT) associated with persistent normal serum calcium levels, which has been recognized as a distinct e…	30641527	2019
Osteoporosis	C0029456	TNFSF11	8600	0.6	Biomarker	BEFREE	Antiresorptive-related osteonecrosis of the jaw (ARONJ) is a rare but severe side effect of antiresorptive treatment with bisphosphonates or <span class="gene" id="29713913-1-141-146">RANKL</span>-antibody denosumab in patients with malignant diseases or <span class="disease" id="29713913-1-205-217">osteoporosis</span>.	29713913	2018
Osteoporosis	C0029456	TNFSF11	8600	0.6	Biomarker	LHGDN	<span class="disease" id="16704959-0-0-12">Osteoporosis</span> and osteosclerosis in sickle cell/beta-thalassemia: the role of the <span class="gene" id="16704959-0-81-86">RANKL</span>/osteoprotegerin axis.	16704959	2006
Osteoporosis	C0029456	PTH	5741	0.6	Biomarker	BEFREE	Bone-targeting <span class="gene" id="28721611-0-15-34">parathyroid hormone</span> conjugates outperform unmodified <span class="gene" id="28721611-0-68-71">PTH</span> in the anabolic treatment of <span class="disease" id="28721611-0-101-113">osteoporosis</span> in rats.	28721611	2017
Osteoporosis	C0029456	TNFSF11	8600	0.6	Biomarker	BEFREE	Denosumab, a fully human monoclonal antibody that neutralizes <span class="gene" id="28760341-1-62-108">receptor activator of nuclear factor-κB ligand</span> (<span class="gene" id="28760341-1-110-115">RANKL</span>) and blocks osteoclast differentiation, has received approval in Japan for use as an anti-resorptive drug for <span class="disease" id="28760341-1-226-238">osteoporosis</span> and skel…	28760341	2017
Osteoporosis	C0029456	PTH	5741	0.6	Biomarker	BEFREE	Specific medical therapies for <span class="disease" id="15292799-9-31-43">osteoporosis</span> in men, including bisphosphonates and intermittent <span class="gene" id="15292799-9-95-114">parathyroid hormone</span>, are proving promising.	15292799	2004
Osteoporosis	C0029456	PTH	5741	0.6	AlteredExpression	BEFREE	<span class="gene" id="27908723-3-0-19">Parathyroid hormone</span> receptors (PTHR) are widely expressed and <span class="gene" id="27908723-3-62-65">PTH</span> is the only anabolic therapy for <span class="disease" id="27908723-3-99-111">osteoporosis</span>.	27908723	2017
Osteoporosis	C0029456	TNFSF11	8600	0.6	Therapeutic	CTD_human	Osteoporosis: non-hormonal treatment.	17882678	2007
Osteoporosis	C0029456	PTH	5741	0.6	Biomarker	BEFREE	We have reviewed the currently available evidences that support the use of sclerostin antibody in treating <span class="disease" id="29476877-11-107-119">osteoporosis</span> and compare its efficacy and mechanism of action with the currently available anabolic drug, human <span class="gene" id="29476877-11-219-222">PTH</span>.	29476877	2018
Osteoporosis	C0029456	PTH	5741	0.6	Biomarker	BEFREE	Teriparatide, a <span class="gene" id="28836858-1-16-19">PTH</span> analogue, was the first anabolic agent to be approved for the treatment of <span class="disease" id="28836858-1-95-107">osteoporosis</span> in 2002.	28836858	2017
Osteoporosis	C0029456	TNFSF11	8600	0.6	AlteredExpression	BEFREE	High levels of <span class="gene" id="29113523-5-15-20">RANKL</span> and sclerostin have been detected in <span class="disease" id="29113523-5-58-70">osteoporosis</span>, leading to the production of antibodies able to neutralize their activity.	29113523	2018
Osteoporosis	C0029456	PTH	5741	0.6	Biomarker	BEFREE	<span class="gene" id="28982328-1-0-19">Parathyroid Hormone</span> (<span class="gene" id="28982328-1-21-24">PTH</span>) is an effective therapeutic agent for <span class="disease" id="28982328-1-64-76">osteoporosis</span>, but the treatment requires long-term daily injections.	28982328	2017
Osteoporosis	C0029456	TGFB1	7040	0.6	GeneticVariation	BEFREE	Within the RA group, <span class="gene" id="24315820-6-21-27">TGF-β1</span> T allele carriers had a significant increased risk to develop <span class="disease" id="24315820-6-90-102">osteoporosis</span> (OR=4.4, 95% CI=-2.	24315820	2014
Osteoporosis	C0029456	TNFSF11	8600	0.6	Biomarker	BEFREE	Tumor necrosis factor (<span class="gene" id="27064449-1-23-49">TNF) superfamily member 11</span> (<span class="gene" id="27064449-1-51-58">TNFSF11</span>, also known as <span class="gene" id="27064449-1-74-79">RANKL</span>) regulates multiple physiological or pathological functions, including osteoclast differentiation and <span class="disease" id="27064449-1-182-194">osteoporosis</span>.	27064449	2016
Osteoporosis	C0029456	TNFSF11	8600	0.6	Biomarker	BEFREE	&lt;i&gt;Dendrobium officinale&lt;/i&gt; Orchid Extract Prevents Ovariectomy-Induced <span class="disease" id="29379436-0-73-85">Osteoporosis</span> &lt;i&gt;in Vivo&lt;/i&gt; and Inhibits <span class="gene" id="29379436-0-114-119">RANKL</span>-Induced Osteoclast Differentiation &lt;i&gt;in Vitro&lt;/i&gt;.	29379436	2017
Osteoporosis	C0029456	PTH	5741	0.6	Biomarker	BEFREE	BACKGROUND <span class="gene" id="28424452-1-11-30">Parathyroid hormone</span> (<span class="gene" id="28424452-1-32-35">PTH</span>) is an effective anti-<span class="disease" id="28424452-1-58-70">osteoporosis</span> agent, after binding to its receptor PTHR1, several signaling pathways, including cAMP/protein kinase A (PKA) and phospholipase C (PLC)/protein kinase C (PKC), are initiated through…	28424452	2017
Osteoporosis	C0029456	PTH	5741	0.6	Biomarker	BEFREE	The percent changes of whole <span class="gene" id="29559791-5-29-32">PTH</span> in the primary <span class="disease" id="29559791-5-48-50">OP</span> group were significantly lower than those in the breast cancer group at 2 and 4 months.	29559791	2018
Osteoporosis	C0029456	PTH	5741	0.6	AlteredExpression	BEFREE	Taken together, ligustroflavone could transiently increase <span class="gene" id="30834778-8-59-62">PTH</span> level and regulate calcium metabolism as well as prevent <span class="disease" id="30834778-8-120-132">osteoporosis</span> in diabetic mice, suggesting that ligustroflavone might be an effective antagonist on CaSR.	30834778	2019
Osteoporosis	C0029456	TNFSF11	8600	0.6	Biomarker	BEFREE	Biologic agents that block B cell activating factor (BAFF) and <span class="gene" id="28275260-3-63-109">receptor activator of nuclear factor-κB ligand</span> (<span class="gene" id="28275260-3-111-116">RANKL</span>) have been approved for the treatment of systemic lupus erythematosus and <span class="disease" id="28275260-3-191-203">osteoporosis</span>, respectively.	28275260	2017
Osteoporosis	C0029456	TNFSF11	8600	0.6	Biomarker	BEFREE	In recent years, denosumab, a human monoclonal antibody against <span class="gene" id="28626166-2-64-110">receptor activator of nuclear factor κB ligand</span> (<span class="gene" id="28626166-2-112-117">RANKL</span>), has become widely used as an anti-osteoclastic agent for <span class="disease" id="28626166-2-177-189">osteoporosis</span>.	28626166	2017
Osteoporosis	C0029456	TNFSF11	8600	0.6	Biomarker	BEFREE	LncRNA Bmncr inhibits <span class="gene" id="31773670-12-22-27">RANKL</span>-induced osteoclast differentiation, thus alleviating the progression of <span class="disease" id="31773670-12-100-112">osteoporosis</span>.	31773670	2019
Osteoporosis	C0029456	TNFSF11	8600	0.6	AlteredExpression	BEFREE	Loss of bone in inflammatory disease, metastasizing tumors and <span class="disease" id="31763801-9-63-75">osteoporosis</span> is due to increased <span class="gene" id="31763801-9-96-101">RANKL</span> expression and enhanced osteoclast formation.	31763801	2019
Osteoporosis	C0029456	PTH	5741	0.6	AlteredExpression	BEFREE	④The morbidity of diabetic <span class="disease" id="29190676-8-27-39">osteoporosis</span> and osteopenia (41.0%, 47.8%) were higher than those in control subjects (27.0%,33.3%) (X2 = 4.37 and 4.70, P = 0.04 and 0.03); Diabetes duration, HbA1c and <span class="gene" id="29190676-8-197-216">parathyroid hormone</span> levels were longer or higher in Diabetic <span class="disease" id="29190676-8-258…	29190676	2017
Osteoporosis	C0029456	TNFSF11	8600	0.6	Biomarker	BEFREE	DRG decreased the expression levels of osteoclast marker genes, including matrix metalloproteinase‑9, tartrate‑resistant acid phosphatase and cathepsin K. In conclusion, these findings suggested that DRG inhibited the differentiation of BMMs into mature osteoclasts by suppressing the <span class="gene" id="29693149-9-285-290">RANKL</span>‑induced activator protein‑1 and NFATc1 signaling pathways,…	29693149	2018
Osteoporosis	C0029456	PTH	5741	0.6	Biomarker	BEFREE	<span class="gene" id="30467731-1-0-19">Parathyroid hormone</span> (<span class="gene" id="30467731-1-21-24">PTH</span>) analogs have a powerful anabolic effect on bone and are used in the treatment of patients with severe <span class="disease" id="30467731-1-128-140">osteoporosis</span>.	30467731	2019
Osteoporosis	C0029456	TNFSF11	8600	0.6	Biomarker	BEFREE	Vitamin C reduced the expression of osteoclast differentiation genes, such as receptor activator of nuclear factor kappa-B, <span class="gene" id="30818817-4-124-175">receptor activator of nuclear factor kappa-B ligand</span>, tartrate-resistant acid phosphatase, and cathepsin K. This study is the first to show that vitamin C can inhibit <span class="disease" id="30818817-4-290-302">osteoporosis<…	30818817	2019
Osteoporosis	C0029456	PTH	5741	0.6	GeneticVariation	BEFREE	This contrast was not explained by differences in serum levels of osteocalcin, <span class="gene" id="9556070-9-79-101">parathyroid hormone, 1</span>,25-dihydroxyvitamin D, or 25-dihydroxyvitamin D. These data suggest that genetic variation at the ER locus, singly and in relation to the vitamin D receptor gene, influences attainment and maintenance of peak bone mass in younger women, which in tur…	9556070	1998
Osteoporosis	C0029456	TNFSF11	8600	0.6	Biomarker	BEFREE	<span class="gene" id="31790783-2-0-46">Receptor activator of nuclear factor-κB ligand</span> (<span class="gene" id="31790783-2-48-53">RANKL</span>) plays a role in the pathology of <span class="disease" id="31790783-2-88-100">osteoporosis</span>, and anti-<span class="gene" id="31790783-2-111-116">RANKL</span> antibody has been used in the treatment of <span class="disease" id="31790783-2-160-1…	31790783	2020
Osteoporosis	C0029456	PTH	5741	0.6	GeneticVariation	BEFREE	In this review, we study the diverse <span class="gene" id="26194148-5-37-40">PTH</span> along with its receptor gene polymorphisms and their association with <span class="disease" id="26194148-5-111-123">osteoporosis</span> and fracture healing.	26194148	2016
Osteoporosis	C0029456	PTH	5741	0.6	Biomarker	BEFREE	<span class="gene" id="29548300-2-0-5">PTH 1</span>-34 is an effective but expensive anabolic treatment for <span class="disease" id="29548300-2-62-74">osteoporosis</span>.	29548300	2018
Osteoporosis	C0029456	TNFSF11	8600	0.6	Biomarker	BEFREE	<span class="disease" id="28367895-1-0-12">Osteoporosis</span> and periodontal disease are linked by an altered <span class="gene" id="28367895-1-62-108">receptor activator of nuclear factor κB ligand</span> and osteoprotegerin ratio (RANKL/OPG), and medical treatment with bisphosphonate (BP) may help control these molecules.	28367895	2017
Osteoporosis	C0029456	PTH	5741	0.6	Biomarker	BEFREE	The role of <span class="gene" id="31038646-2-12-31">parathyroid hormone</span> (<span class="gene" id="31038646-2-33-36">PTH</span>) in treating <span class="disease" id="31038646-2-50-62">osteoporosis</span> is generally accepted, but the effect of <span class="gene" id="31038646-2-104-107">PTH</span> on fracture healing is controversial.	31038646	2019
Osteoporosis	C0029456	PTH	5741	0.6	Therapeutic	CTD_human	Normochromic normocytic anemia in a postmenopausal woman with severe osteoporosis treated with intermittent parathyroid hormone.	19578808	2010
Osteoporosis	C0029456	PTH	5741	0.6	Biomarker	BEFREE	<span class="gene" id="29960821-2-0-19">Parathyroid hormone</span> (<span class="gene" id="29960821-2-21-28">PTH) (1</span>-34) is an anabolic agent for the treatment of <span class="disease" id="29960821-2-75-87">osteoporosis</span>.	29960821	2018
Osteoporosis	C0029456	PTH	5741	0.6	Biomarker	BEFREE	Intermittent administration of a fragment of <span class="gene" id="30902975-2-45-64">Parathyroid hormone</span> (<span class="gene" id="30902975-2-66-69">PTH</span>) activates osteoblast-mediated bone formation and is used in patients with severe <span class="disease" id="30902975-2-152-164">osteoporosis</span>.	30902975	2019
Osteoporosis	C0029456	PTH	5741	0.6	Biomarker	BEFREE	Effects of continual intermittent administration of <span class="gene" id="29069147-0-52-71">parathyroid hormone</span> on implant stability in the presence of <span class="disease" id="29069147-0-112-124">osteoporosis</span>: an in vivo study using resonance frequency analysis in a rabbit model.	29069147	2017
Osteoporosis	C0029456	TNFSF11	8600	0.6	GeneticVariation	BEFREE	Identification of the disease causing genes, increased the knowledge on the regulation of BMD and highlighted important signaling pathways and novel therapeutic targets such as sclerostin, <span class="gene" id="26747728-6-189-194">RANKL</span> and cathepsin K. Genetic variation in genes involved in these pathways are often also involved in the regulation of normal variation in BMD and <span clas…	26747728	2016
Osteoporosis	C0029456	PTH	5741	0.6	Biomarker	BEFREE	Calcium-Triggered Pulsatile Delivery of <span class="gene" id="28850775-0-40-59">Parathyroid Hormone</span> from Microbeads for <span class="disease" id="28850775-0-80-92">Osteoporosis</span> Treatment.	28850775	2017
Osteoporosis	C0029456	TNFSF11	8600	0.6	Biomarker	BEFREE	Blockade of <span class="gene" id="31764838-2-12-63">receptor activator of nuclear factor kappa-B ligand</span> (<span class="gene" id="31764838-2-65-70">RANKL</span>) improves <span class="disease" id="31764838-2-81-93">osteoporosis</span>, but might also improve glucose tolerance through reduction of hepatic insulin resistance.	31764838	2019
Osteoporosis	C0029456	PTH	5741	0.6	Biomarker	BEFREE	<span class="gene" id="31291372-1-0-19">Parathyroid hormone</span> (<span class="gene" id="31291372-1-21-24">PTH</span>) is an anabolic bone drug approved by the US Food and Drug Administration (FDA) to treat <span class="disease" id="31291372-1-114-126">osteoporosis</span>.	31291372	2019
Osteoporosis	C0029456	TNFSF11	8600	0.6	Biomarker	BEFREE	In this study, we investigated the effects of BP on ovariectomy-induced <span class="disease" id="30579598-3-72-84">osteoporosis</span> and <span class="gene" id="30579598-3-89-135">receptor activator of nuclear factor-κB ligand</span> (<span class="gene" id="30579598-3-137-142">RANKL</span>)-induced osteoclastogenesis in vivo and in vitro, and explored the underlying mechanism.	30579598	2019
Osteoporosis	C0029456	PTH	5741	0.6	Biomarker	BEFREE	BMI was positively correlated with BMD and <span class="gene" id="28124221-8-43-46">PTH</span> but negatively correlated with vitamin D. Logistic regression showed that the odds ratio (OR) for having <span class="disease" id="28124221-8-152-164">osteoporosis</span> decreased with increasing BMI (overweight OR = 0.11, p = 0.053; obese OR = 0.05, p = 0.007).	28124221	2017
Osteoporosis	C0029456	TNFSF11	8600	0.6	Biomarker	BEFREE	Antiresorptive drugs, such as the bisphosphonates and the <span class="gene" id="30657216-1-58-63">RANKL</span> inhibitor denosumab, are currently the most widely used <span class="disease" id="30657216-1-120-132">osteoporosis</span> medications.	30657216	2019
Osteoporosis	C0029456	PTH	5741	0.6	Biomarker	BEFREE	Since estrogen is important in preventing <span class="disease" id="11068867-1-42-54">osteoporosis</span> in postmenopausal women and 2,3,7,8-tetrachlorodibenzo-p-dioxin (TCDD) is an estrogen antagonist in reproductive tissues, we investigated the effects of 17beta-estradiol (E2) and TCDD on collagenase-3 secretion using <span class="gene" id="11068867-1-272-291">parathyroid hormone</span> (<span…	11068867	2000
Osteoporosis	C0029456	TNFSF11	8600	0.6	AlteredExpression	BEFREE	Sex-determining region Y (SRY) attributes to gender differences in <span class="gene" id="31409771-0-67-72">RANKL</span> expression and incidence of <span class="disease" id="31409771-0-101-113">osteoporosis</span>.	31409771	2019
Osteoporosis	C0029456	TNFSF11	8600	0.6	AlteredExpression	BEFREE	Hi-C analysis and functional annotation further validated that the first five <span class="disease" id="29528523-8-78-90">osteoporosis</span> SNPs are located in a super-enhancer region to regulate the expression of <span class="gene" id="29528523-8-165-170">RANKL</span> via long-range chromosomal interaction.	29528523	2018
Osteoporosis	C0029456	PTH	5741	0.6	GeneticVariation	BEFREE	These results suggest that the polymorphism in the <span class="gene" id="10024376-9-51-54">PTH</span> gene would be a useful genetic marker for lower BMD and the susceptibility for <span class="disease" id="10024376-9-134-146">osteoporosis</span>.	10024376	1999
Osteoporosis	C0029456	PTH	5741	0.6	Biomarker	BEFREE	Human <span class="gene" id="29115187-1-6-27">parathyroid hormone 1</span>-34 fragment (PTH&lt;sub&gt;1-34&lt;/sub&gt;) has been used as a FDA-approved therapeutics to treat <span class="disease" id="29115187-1-115-127">osteoporosis</span> by daily subcutaneous injection.	29115187	2019
Osteoporosis	C0029456	TNFSF11	8600	0.6	AlteredExpression	BEFREE	Treatments of ovariectomy-induced <span class="disease" id="30643801-4-34-46">osteoporosis</span> mice with gossypol significantly increased serum osteocalcin and osteoprotegerin (OPG) levels; meanwhile they decreased serum <span class="gene" id="30643801-4-173-178">RANKL</span> levels.	30643801	2018
Osteoporosis	C0029456	PTH	5741	0.6	Biomarker	BEFREE	Studies in <span class="disease" id="30088838-2-11-23">osteoporosis</span> have shown that with <span class="gene" id="30088838-2-45-50">PTH(1</span>-34) there is a significant increase in LS aBMD and TBS.	30088838	2018
Osteoporosis	C0029456	PTH	5741	0.6	AlteredExpression	BEFREE	TB survivors having both medical history and TB scars on CXR had increased risk of sarcopenia (odds ratio [OR] 3.44, 95% confidence interval [CI] 1.79-6.68) and <span class="disease" id="29030560-4-161-173">osteoporosis</span> (OR 1.75, 95% CI 1.04-2.95) after adjusting for age, height, smoking, alcohol, physical activity, serum 25-hydroxyvitamin D, <span class="gene" id="29030560-4-299-318">para…	29030560	2017
Osteoporosis	C0029456	TNFSF11	8600	0.6	Biomarker	BEFREE	Denosumab, an antibody targeting <span class="gene" id="29154022-2-33-38">RANKL</span>, is used to treat <span class="disease" id="29154022-2-57-69">osteoporosis</span> and to prevent skeletal related events (SREs) in patients with bone metastases originating from solid tumors.	29154022	2018
Osteoporosis	C0029456	PTH	5741	0.6	Biomarker	BEFREE	A certain range of physiological doses of 1alpha,25(OH)(2)D(3) rather suppress the <span class="gene" id="12520524-9-83-86">PTH</span>-induced bone resorption in vivo, supporting the concept that 1alpha,25(OH)(2)D(3) or its derivatives are useful for the treatment of various metabolic bone diseases such as <span class="disease" id="12520524-9-260-272">osteoporosis</span> and secondary hyperparath…	12520524	2003
Osteoporosis	C0029456	PTH	5741	0.6	Biomarker	BEFREE	Intermittent <span class="gene" id="12014700-2-13-16">PTH</span> increases bone formation and bone mass and is being investigated as a therapy for <span class="disease" id="12014700-2-99-111">osteoporosis</span>.	12014700	2002
Osteoporosis	C0029456	PTH	5741	0.6	Biomarker	BEFREE	While <span class="gene" id="29956812-2-6-25">parathyroid hormone</span> (<span class="gene" id="29956812-2-27-30">PTH</span>) 1‑34, which is an established drug used to treatosteoporosis, is thought to inhibit the disc degeneration associated with <span class="disease" id="29956812-2-154-166">osteoporosis</span>, the precise mechanism involved remains unclear.	29956812	2018
Osteoporosis	C0029456	PTH	5741	0.6	Biomarker	BEFREE	In females, serum uric acid level was significantly associated with <span class="disease" id="29239351-7-68-80">osteoporosis</span>, with odds ratio (OR) and 95% confidence interval (95% CI) of 0.844 [0.763; 0.933] (P=0.0009) after adjusting for age, body mass index, HbA1c, lean mass, visceral and subcutaneous fat areas, albumin, 25-hydroxyvitamin D3 [25(OH)D3], and <span class="gene" id="2923935…	29239351	2018
Osteoporosis	C0029456	PTH	5741	0.6	Biomarker	BEFREE	Anabolic agents, mainly <span class="gene" id="28521692-7-24-27">PTH</span>, are usually combined with other anti-resorptive drugs, and PTHrP might be a promising pure anabolic agent for <span class="disease" id="28521692-7-139-151">osteoporosis</span>.	28521692	2017
Osteoporosis	C0029456	TNFSF11	8600	0.6	Biomarker	BEFREE	To examine the effect of SNPs clustered within key pathways associated with the development of <span class="disease" id="29713799-5-95-107">osteoporosis</span>, subtype weighted GRS specific to WNT signaling (6 SNPs), RANK-<span class="gene" id="29713799-5-171-176">RANKL</span>-OPG (3 SNPs), and mesenchymal stem differentiation (3 SNPs) were generated for analysis.	29713799	2018
Osteoporosis	C0029456	TNFSF11	8600	0.6	Biomarker	BEFREE	The protein-protein interactions between <span class="gene" id="29348072-2-41-87">receptor activator of nuclear factor-κB ligand</span> (<span class="gene" id="29348072-2-89-94">RANKL</span>), RANK (its receptor), and osteoprotegerin (OPG), are known to mediate the development and activation of osteoclasts in bone remodeling, and are regarded as a pivotal therapeutic target for the treatment of <…	29348072	2018
Osteoporosis	C0029456	PTH	5741	0.6	Biomarker	BEFREE	Teriparatide (<span class="gene" id="30660035-1-14-19">PTH 1</span>-34, Forsteo&lt;sup&gt;®&lt;/sup&gt;) is a bioactive N-terminal fragment of the native endogenous <span class="gene" id="30660035-1-105-124">parathyroid hormone</span> (<span class="gene" id="30660035-1-126-131">PTH 1</span>-84) recommended for the treatment of <span class="disease" id="30660035-1-169-181">osteoporosis</span> in p…	30660035	2019
Osteoporosis	C0029456	PTH	5741	0.6	AlteredExpression	BEFREE	Serum IL-1β, IL-6, NTx, and <span class="gene" id="28121926-7-28-31">PTH</span> levels in women with <span class="disease" id="28121926-7-53-65">osteoporosis</span> were significantly higher than controls.	28121926	2017
Osteoporosis	C0029456	TGFB1	7040	0.6	GeneticVariation	BEFREE	In the present study, we identified four new polymorphisms in <span class="gene" id="12938093-3-62-67">TGFB1</span> and examined whether these polymorphisms are risk factors for <span class="disease" id="12938093-3-130-142">osteoporosis</span>.	12938093	2003
Osteoporosis	C0029456	TGFB1	7040	0.6	GeneticVariation	BEFREE	The examined SNPs (MTHFR (<span class="variant" dbSNP="rs1217691063" genes_norm="4524">C677T</span>, and <span class="variant" dbSNP="rs397507444" genes_norm="4524">A1298C</span>), <span class="gene" id="25981594-4-46-51">TGFβ1</span> (<span class="variant" dbSNP="NA" genes_norm="NA">T869C</span>), and TNFB (A252G)) were tested by genotyping 17 RA patients with OP and 72 RA patients without <span…	25981594	2015
Osteoporosis	C0029456	PTH	5741	0.6	Biomarker	BEFREE	However, intermittent <span class="gene" id="29420158-17-22-41">parathyroid hormone</span> administration (i.e., a treatment for <span class="disease" id="29420158-17-80-92">osteoporosis</span>) improved the marrow microenvironment and vasodilator capacity in old PNAs.	29420158	2018
Osteoporosis	C0029456	PTH	5741	0.6	Biomarker	BEFREE	Intermittent <span class="gene" id="30231085-1-13-32">parathyroid hormone</span> (<span class="gene" id="30231085-1-34-37">PTH</span>) is the commonly used therapeutic approach for patients with severe <span class="disease" id="30231085-1-106-118">osteoporosis</span>.	30231085	2018
Osteoporosis	C0029456	PTH	5741	0.6	Biomarker	BEFREE	We also found that both models developed decreased mitochondrial respiration in the duodenum or renal tubules, which would lead to hypocalcemia, oversecretion of <span class="gene" id="29973435-5-162-165">PTH</span>, and ultimately <span class="disease" id="29973435-5-182-194">osteoporosis</span>.	29973435	2018
Osteoporosis	C0029456	PTH	5741	0.6	Biomarker	BEFREE	However, development of the biochemical measurement of <span class="gene" id="22085136-3-55-58">PTH</span> in the 1980s led us to understand the regulation of <span class="gene" id="22085136-3-111-114">PTH</span> secretion and calcium metabolism which subsequently paved the way for the use of <span class="gene" id="22085136-3-196-199">PTH</span> as an anabolic treatment of <span class="disease" i…	22085136	2012
Osteoporosis	C0029456	TNFSF11	8600	0.6	Biomarker	BEFREE	During the past two decades effective drugs for treating <span class="disease" id="25833316-1-57-69">osteoporosis</span> have been developed, including anti-resorptives inhibiting bone resorption (estrogens, the SERM raloxifene, four bisphosphonates, <span class="gene" id="25833316-1-200-205">RANKL</span> inhibitor denosumab) and the anabolic bone forming daily injectable peptide teriparatide.	25833316	2015
Osteoporosis	C0029456	TNFSF11	8600	0.6	Biomarker	BEFREE	Denosumab, a fully human monoclonal antibody against <span class="gene" id="26659571-12-53-58">RANKL</span>, is currently used to treat patients with <span class="disease" id="26659571-12-101-113">osteoporosis</span> or bone metastases.	26659571	2015
Osteoporosis	C0029456	PTH	5741	0.6	Biomarker	RGD	The bone-protective effect of genistein in the animal model of bilateral ovariectomy: roles of phytoestrogens and PTH/PTHR1 against post-menopausal osteoporosis.	22312238	2012
Osteoporosis	C0029456	PTH	5741	0.6	Biomarker	BEFREE	Combination therapy with <span class="gene" id="30539271-0-25-44">parathyroid hormone</span> analogs and antiresorptive agents for <span class="disease" id="30539271-0-83-95">osteoporosis</span>: a systematic review and meta-analysis of randomized controlled trials.	30539271	2019
Osteoporosis	C0029456	TNFSF11	8600	0.6	GeneticVariation	BEFREE	The aim of the study was to explore the association between OPG, <span class="gene" id="26426211-1-65-70">RANKL</span>, and RANK gene variations and the bone mineral density (BMD) response to alendronate therapy in postmenopausal Chinese women with <span class="disease" id="26426211-1-201-213">osteoporosis</span> or osteopenia.	26426211	2016
Osteoporosis	C0029456	PTH	5741	0.6	Biomarker	BEFREE	To determine whether the Nmp4(-/-) phenotype persists in an <span class="disease" id="26244796-4-60-72">osteoporosis</span> model we compared <span class="gene" id="26244796-4-91-94">PTH</span> response in ovariectomized (ovx) wild-type (WT) and Nmp4(-/-) mice.	26244796	2015
Osteoporosis	C0029456	PTH	5741	0.6	Biomarker	BEFREE	Topics were diverse, including an evolutionary history of calcium homeostasis, <span class="disease" id="30366683-5-79-91">osteoporosis</span> treatment in the very old, optimizing outcomes with orthopedic surgery, microbiome and bone, new strategies for combination and sequential therapy of osteoporosis, exercise as medicine, manifestations of parathyroid hormone excess and deficiency, <span cla…	30366683	2020
Osteoporosis	C0029456	PTH	5741	0.6	Biomarker	BEFREE	A MEDLINE search was conducted for full text English-language articles, using the terms abaloparatide, <span class="gene" id="30689744-2-103-122">parathyroid hormone</span>, and <span class="disease" id="30689744-2-128-140">osteoporosis</span>.	30689744	2019
Osteoporosis	C0029456	PTH	5741	0.6	GeneticVariation	BEFREE	The aims of this study were to evaluate the levels of bone turnover markers (BTMs), including serum N-terminal procollagen of type I collagen (P1NP), beta C-terminal cross-linked of type I collagen (β-CTX), 25-hydroxyvitamin D [25(OH)D], and <span class="gene" id="27468899-1-242-261">parathyroid hormone</span> (<span class="gene" id="27468899-1-263-266">PTH</span>), and to investigate relationshi…	27468899	2017
Osteoporosis	C0029456	TNFSF11	8600	0.6	Biomarker	BEFREE	A <span class="gene" id="26412210-0-2-7">RANKL</span> mutant used as an inter-species vaccine for efficient immunotherapy of <span class="disease" id="26412210-0-79-91">osteoporosis</span>.	26412210	2015
Osteoporosis	C0029456	PTH	5741	0.6	Biomarker	BEFREE	In this study, <span class="gene" id="27706266-2-15-18">PTH</span> was administered intermittently to rats with ovariectomy-induced <span class="disease" id="27706266-2-84-96">osteoporosis</span>, titanium implants were placed into the rat maxillae, and the response of surrounding bone was evaluated.	27706266	2019
Osteoporosis	C0029456	PTH	5741	0.6	Biomarker	BEFREE	Understanding this can potentially reveal the complex role of PTH signaling in bone remodeling and improve the <span class="gene" id="29952553-9-111-116">PTH(1</span>-34) treatment for <span class="disease" id="29952553-9-135-147">osteoporosis</span>.	29952553	2018
Osteoporosis	C0029456	PTH	5741	0.6	Biomarker	BEFREE	Teriparatide (recombinant human <span class="gene" id="28388910-1-32-53">parathyroid hormone 1</span>-34) is increasingly used for the treatment of severe <span class="disease" id="28388910-1-107-119">osteoporosis</span> because it stimulates bone formation and may potentially enhance fracture healing.	28388910	2017
Osteoporosis	C0029456	TNFSF11	8600	0.6	Biomarker	BEFREE	Denosumab is a fully human monoclonal antibody against the <span class="gene" id="30349211-1-59-105">receptor activator of nuclear factor-κB ligand</span> (<span class="gene" id="30349211-1-107-112">RANKL</span>) that is used for the treatment of <span class="disease" id="30349211-1-148-160">osteoporosis</span>.	30349211	2018
Osteoporosis	C0029456	PTH	5741	0.6	Therapeutic	CTD_human	Debilitating muscle cramps after teriparatide therapy.	15710971	2005
Osteoporosis	C0029456	TNFRSF11B	4982	0.5	GeneticVariation	BEFREE	Single-nucleotide polymorphism (SNP) <span class="variant" dbSNP="rs2073618" genes_norm="4982">rs2073618</span> in the &lt;i&gt;TNFRSF11B&lt;/i&gt; <span class="gene" id="28758134-2-71-86">osteoprotegerin</span> (&lt;i&gt;OPG&lt;/i&gt;) gene has been related to postmenopausal <span class="disease" id="28758134-2-140-142">OP</span> although, to date, <span class="negexp">no information has been de…	28758134	2017
Osteoporosis	C0029456	TNFRSF11B	4982	0.5	GeneticVariation	BEFREE	The use of the genotyping in single tube through allele-specific PCR and melting curves has led us to the accurate genotype of three polymorphisms of vdr (cdx-2), <span class="gene" id="16999948-6-163-178">osteoprotegerin</span> (<span class="variant" dbSNP="NA" genes_norm="NA">A-163G</span>) and ppar-gamma (<span class="variant" dbSNP="NA" genes_norm="NA">C-681G</span>) genes in 225 postmenopaus…	16999948	2007
Osteoporosis	C0029456	CYP19A1	1588	0.5	GeneticVariation	LHGDN	In older women, those with the <span class="gene" id="14715870-6-31-37">CYP 19</span> GA and GG genotypes had an increased prevalence of <span class="disease" id="14715870-6-89-101">osteoporosis</span> (P = 0.04) and fractures (P = 0.003).	14715870	2004
Osteoporosis	C0029456	TNFRSF11B	4982	0.5	Biomarker	BEFREE	In fact, <span class="gene" id="11950689-7-9-12">OPG</span> could represent the long sought-after molecular link between arterial calcification and bone resorption, which underlies the clinical coincidence of vascular disease and <span class="disease" id="11950689-7-183-195">osteoporosis</span>, which are most prevalent in postmenopausal women and elderly people.	11950689	2002
Osteoporosis	C0029456	TNFRSF11B	4982	0.5	GeneticVariation	BEFREE	Three SNPs near the <span class="gene" id="18455228-10-20-29">TNFRSF11B</span> gene were associated with decreased bone mineral density (top SNP, <span class="variant" dbSNP="rs4355801" genes_norm="4041;4982">rs4355801</span>: p=7.6x10(-10) for lumbar spine and p=3.3x10(-8) for femoral neck) and increased risk of <span class="disease" id="18455228-10-196-208">osteoporosis</span> (OR 1.2, 95% CI 1…	18455228	2008
Osteoporosis	C0029456	TNFRSF11B	4982	0.5	GeneticVariation	BEFREE	Our data indicated that the A allele of the g.27563G&gt;A genetic polymorphism in <span class="gene" id="24615112-9-79-82">OPG</span> could be associated with lower BMD values in the Chinese postmenopausal women evaluated, and that it might be an increased risk factor for <span class="disease" id="24615112-9-222-234">osteoporosis</span>.	24615112	2014
Osteoporosis	C0029456	TNFRSF11B	4982	0.5	Biomarker	BEFREE	The <span class="gene" id="30572450-2-4-19">osteoprotegerin</span> (<span class="gene" id="30572450-2-21-24">OPG</span>) gene has been reported to be associated with the BMD and pathogenesis of <span class="disease" id="30572450-2-99-111">osteoporosis</span>.	30572450	2018
Osteoporosis	C0029456	TNFRSF11B	4982	0.5	Biomarker	BEFREE	Also, VDR and <span class="gene" id="23271131-8-14-17">OPG</span> genes are important candidates for <span class="disease" id="23271131-8-53-65">osteoporosis</span> in RA patients.	23271131	2013
Osteoporosis	C0029456	TNFRSF11B	4982	0.5	Biomarker	BEFREE	The influence of <span class="gene" id="19229472-1-17-32">osteoprotegerin</span> and RANKL as regulators of osteoclastogenesis and bone remodeling in liver disease and in the development of <span class="disease" id="19229472-1-142-154">osteoporosis</span> in primary biliary cirrhosis (PBC) is uncertain.	19229472	2009
Osteoporosis	C0029456	TNFRSF11B	4982	0.5	Biomarker	BEFREE	The <span class="gene" id="24065669-3-4-19">osteoprotegerin</span> (<span class="gene" id="24065669-3-21-24">OPG</span>) gene is considered to play an important role in the pathogenesis of <span class="disease" id="24065669-3-94-106">osteoporosis</span>.	24065669	2013
Osteoporosis	C0029456	TNFRSF11B	4982	0.5	GeneticVariation	BEFREE	These findings indicate that the g.19124G&gt;A genetic polymorphism in the <span class="gene" id="23837846-6-72-75">OPG</span> gene is potentially related to BMD and <span class="disease" id="23837846-6-115-127">osteoporosis</span> in Chinese postmenopausal women, and the allele A could be associated with a lower BMD and an increased risk factor for <span class="disease" id="23837846-6-248-260">o…	23837846	2013
Osteoporosis	C0029456	CYP19A1	1588	0.5	AlteredExpression	BEFREE	The women with lower <span class="gene" id="29329467-11-21-30">aromatase</span> activity may have greater likelihood of PMOP and the E&lt;sub&gt;2&lt;/sub&gt;/T was expected to be a valuable indicator for the prediction of PMOP and to monitor the process of <span class="disease" id="29329467-11-197-209">osteoporosis</span>.	29329467	2018
Osteoporosis	C0029456	TNFRSF11B	4982	0.5	AlteredExpression	BEFREE	Treatments of ovariectomy-induced <span class="disease" id="30643801-4-34-46">osteoporosis</span> mice with gossypol significantly increased serum osteocalcin and <span class="gene" id="30643801-4-112-127">osteoprotegerin</span> (<span class="gene" id="30643801-4-129-132">OPG</span>) levels; meanwhile they decreased serum RANKL levels.	30643801	2018
Osteoporosis	C0029456	TNFRSF11B	4982	0.5	GeneticVariation	BEFREE	Results from this study support that the g.27450A&gt;T genetic variant of <span class="gene" id="24867796-7-71-74">OPG</span> gene has potential relationship with BMD and <span class="disease" id="24867796-7-120-132">osteoporosis</span> in Chinese postmenopausal women.	24867796	2014
Osteoporosis	C0029456	CALCR	799	0.5	Biomarker	HPO
Osteoporosis	C0029456	TNFRSF11B	4982	0.5	GeneticVariation	BEFREE	We suggest for the first time a protective role against <span class="disease" id="30498352-13-56-68">osteoporosis</span> in GD1 patients for the CC genotype of the c.9C&gt;G gene variant in the TNFRSFB11 (<span class="gene" id="30498352-13-150-153">OPG</span>) gene and for the CC genotype of the c.1340T&gt;C gene variant (CALCR gene), while the AA genotype of the c.1024+283G&gt;A gene variant in …	30498352	2018
Osteoporosis	C0029456	TNFRSF11B	4982	0.5	Biomarker	BEFREE	<span class="gene" id="17878722-3-0-15">Osteoprotegerin</span> (<span class="gene" id="17878722-3-17-20">OPG</span>, <span class="gene" id="17878722-3-22-31">TNFRSF11B</span>) and interleukin-6 (IL-6, IL6) are putative target genes for estrogen signaling and have been implicated in both cardiovascular diseases and <span class="disease" id="17878722-3-173-185">osteoporosis</span>.	17878722	2007
Osteoporosis	C0029456	TNFRSF11B	4982	0.5	GeneticVariation	LHGDN	<span class="gene" id="12213849-0-0-15">Osteoprotegerin</span> gene polymorphism and the risk of <span class="disease" id="12213849-0-50-62">osteoporosis</span> and vascular disease.	12213849	2002
Osteoporosis	C0029456	TNFRSF11B	4982	0.5	Biomarker	BEFREE	Stimulation of osteoprotegerin ligand and inhibition of <span class="gene" id="10499489-0-56-71">osteoprotegerin</span> production by glucocorticoids in human osteoblastic lineage cells: potential paracrine mechanisms of glucocorticoid-induced <span class="disease" id="10499489-0-196-208">osteoporosis</span>.	10499489	1999
Osteoporosis	C0029456	CYP19A1	1588	0.5	Biomarker	BEFREE	Despite their effectiveness in reducing tumor recurrence, <span class="gene" id="25023195-4-58-67">aromatase</span> inhibitors have adverse effects on the cardiovascular system and increase <span class="disease" id="25023195-4-142-154">osteoporosis</span> and bone fractures.	25023195	2014
Osteoporosis	C0029456	TNFRSF11B	4982	0.5	AlteredExpression	BEFREE	H. pluvialis fractions rich in astaxanthin ameliorated bone loss in experimentally-induced <span class="disease" id="31158803-14-91-103">osteoporosis</span> in rats probably through the down-regulation of serum <span class="gene" id="31158803-14-158-161">OPG</span> in concurrence with up-regulation of serum RANKL.	31158803	2019
Osteoporosis	C0029456	CYP19A1	1588	0.5	GeneticVariation	LHGDN	Thus, <span class="gene" id="17391072-4-6-15">aromatase</span> is an attractive <span class="disease" id="17391072-4-33-45">osteoporosis</span> candidate gene.	17391072	2007
Osteoporosis	C0029456	TNFRSF11B	4982	0.5	Biomarker	BEFREE	Recently, ISI disruption has been linked to <span class="disease" id="29046115-6-44-56">osteoporosis</span> in human immunodeficiency virus (HIV) infection/acquired immunodeficiency syndrome (AIDS), where elevated B cell RANKL and diminished <span class="gene" id="29046115-6-191-194">OPG</span> drive bone resorption.	29046115	2017
Osteoporosis	C0029456	TNFRSF11B	4982	0.5	Biomarker	HPO
Osteoporosis	C0029456	TNFRSF11B	4982	0.5	Biomarker	BEFREE	<span class="gene" id="21050847-7-0-15">Osteoprotegerin</span> protein secretion in hOB cultures was higher in patients with <span class="disease" id="21050847-7-78-90">osteoporosis</span> than osteoarthritis.	21050847	2011
Osteoporosis	C0029456	CYP19A1	1588	0.5	GeneticVariation	BEFREE	In older women, those with the <span class="gene" id="14715870-6-31-37">CYP 19</span> GA and GG genotypes had an increased prevalence of <span class="disease" id="14715870-6-89-101">osteoporosis</span> (P = 0.04) and fractures (P = 0.003).	14715870	2004
Osteoporosis	C0029456	TNFRSF11B	4982	0.5	AlteredExpression	BEFREE	All of the above indicate that oral administration of icariin can prevent diabetic <span class="disease" id="31096652-10-83-95">osteoporosis</span>; the effect is mainly related to its ability to reduce blood glucose, inhibit bone turnover and bone marrow adipogenesis, as well as up-regulate bone RUNX 2, and <span class="gene" id="31096652-10-258-261">OPG</span> expression.	31096652	2019
Osteoporosis	C0029456	TNFRSF11B	4982	0.5	Biomarker	BEFREE	To examine the effect of SNPs clustered within key pathways associated with the development of <span class="disease" id="29713799-5-95-107">osteoporosis</span>, subtype weighted GRS specific to WNT signaling (6 SNPs), RANK-RANKL-<span class="gene" id="29713799-5-177-180">OPG</span> (3 SNPs), and mesenchymal stem differentiation (3 SNPs) were generated for analysis.	29713799	2018
Osteoporosis	C0029456	TNFRSF11B	4982	0.5	Biomarker	BEFREE	Our results suggest that autologous USC-EVs represent a promising novel therapeutic agent for <span class="disease" id="31263627-5-94-106">osteoporosis</span> by promoting osteogenesis and inhibiting osteoclastogenesis by transferring CTHRC1 and <span class="gene" id="31263627-5-194-197">OPG</span>.	31263627	2019
Osteoporosis	C0029456	TNFRSF11B	4982	0.5	GeneticVariation	BEFREE	Recently, <span class="gene" id="15292302-3-10-13">OPG</span> gene polymorphisms have been associated with <span class="disease" id="15292302-3-59-71">osteoporosis</span> and early predictors of cardiovascular disease.	15292302	2004
Osteoporosis	C0029456	TNFRSF11B	4982	0.5	Biomarker	BEFREE	&lt;b&gt;Objectives:&lt;/b&gt; We explored the interactions of <span class="gene" id="30001654-1-51-66">osteoprotegerin</span> (<span class="gene" id="30001654-1-68-71">OPG</span>) with biomarkers of bone turnover and cytokines, including soluble receptor activator for nuclear factor kappa beta ligand (sRANKL), tumor necrosis factor-related apoptosis-induced ligand (TRAIL), and Wnt inhibitors in …	30001654	2019
Osteoporosis	C0029456	TNFRSF11B	4982	0.5	Biomarker	BEFREE	The high OPG levels may reflect a preventive mechanism against bone loss; namely, <span class="gene" id="19346738-12-82-85">OPG</span> might protect the FMF patients from excessive <span class="disease" id="19346738-12-132-144">osteoporosis</span>.	19346738	2009
Osteoporosis	C0029456	CALCR	799	0.5	AlteredExpression	BEFREE	<span class="gene" id="10865224-0-0-19">Calcitonin receptor</span> mRNA in mononuclear leucocytes from postmenopausal women: decrease during <span class="disease" id="10865224-0-94-106">osteoporosis</span> and link to bone markers with specific isoform involvement.	10865224	2000
Osteoporosis	C0029456	TNFRSF11B	4982	0.5	Biomarker	BEFREE	These findings implicate a role for <span class="gene" id="12213850-3-36-39">OPG</span> in the development of <span class="disease" id="12213850-3-62-74">osteoporosis</span>.	12213850	2002
Osteoporosis	C0029456	TNFRSF11B	4982	0.5	GeneticVariation	BEFREE	<span class="gene" id="20534768-0-0-3">OPG</span> and RANK polymorphisms are both associated with cortical bone mineral density: findings from a metaanalysis of the Avon longitudinal study of parents and children and gothenburg <span class="disease" id="20534768-0-182-194">osteoporosis</span> and obesity determinants cohorts.	20534768	2010
Osteoporosis	C0029456	TNFRSF11B	4982	0.5	GeneticVariation	BEFREE	Conversely, ablation of the <span class="gene" id="11375772-6-28-31">OPG</span> gene causes severe <span class="disease" id="11375772-6-51-63">osteoporosis</span> in mice.	11375772	2001
Osteoporosis	C0029456	TNFRSF11B	4982	0.5	Biomarker	BEFREE	<span class="gene" id="10952716-0-0-15">Osteoprotegerin</span> reverses <span class="disease" id="10952716-0-25-37">osteoporosis</span> by inhibiting endosteal osteoclasts and prevents vascular calcification by blocking a process resembling osteoclastogenesis.	10952716	2000
Osteoporosis	C0029456	TNFRSF11B	4982	0.5	Biomarker	BEFREE	These findings indicate that the <span class="gene" id="24457406-9-33-36">OPG</span> gene is related to BMD and <span class="disease" id="24457406-9-64-76">osteoporosis</span> in Chinese postmenopausal women.	24457406	2014
Osteoporosis	C0029456	TNFRSF11B	4982	0.5	GeneticVariation	LHGDN	Regulation of vascular calcification by osteoclast regulatory factors RANKL and osteoprotegerin.	15564564	2004
Osteoporosis	C0029456	TNFRSF11B	4982	0.5	Biomarker	BEFREE	RANKL was higher and <span class="gene" id="30868952-7-21-24">OPG</span>/RANKL was lower in TM patients compared to <span class="disease" id="30868952-7-68-80">osteoporosis</span> group.	30868952	2019
Osteoporosis	C0029456	TNFRSF11B	4982	0.5	GeneticVariation	BEFREE	These findings suggest that the <span class="gene" id="24975835-8-32-35">OPG</span> genetic polymorphisms may affect BMD and <span class="disease" id="24975835-8-77-89">osteoporosis</span> in Chinese postmenopausal women.	24975835	2014
Osteoporosis	C0029456	TNFRSF11B	4982	0.5	Biomarker	BEFREE	Although disruption of the RANKL/<span class="gene" id="22952578-3-33-36">OPG</span> pathway has been shown to underlie formation of focal osteolytic lesions, its role in the development of <span class="disease" id="22952578-3-142-154">osteoporosis</span> in myeloma remains unclear.	22952578	2012
Osteoporosis	C0029456	TNFRSF11B	4982	0.5	GeneticVariation	LHGDN	Three SNPs near the <span class="gene" id="18455228-10-20-29">TNFRSF11B</span> gene were associated with decreased bone mineral density (top SNP, rs4355801: p=7.6x10(-10) for lumbar spine and p=3.3x10(-8) for femoral neck) and increased risk of <span class="disease" id="18455228-10-196-208">osteoporosis</span> (OR 1.2, 95% CI 1.01-1.42, p=0.038).	18455228	2008
Osteoporosis	C0029456	TNFRSF11B	4982	0.5	GeneticVariation	BEFREE	We aim to evaluate the association between SNPs <span class="variant" dbSNP="NA" genes_norm="NA">C950T</span> (<span class="variant" dbSNP="rs2073617" genes_norm="4982">rs2073617</span>), <span class="variant" dbSNP="NA" genes_norm="NA">C209T</span> (<span class="variant" dbSNP="rs3134069" genes_norm="4982">rs3134069</span>), <span class="variant" dbSNP="NA" genes_norm="NA">T245G</span> (<span cl…	26065000	2015
Osteoporosis	C0029456	CYP19A1	1588	0.5	Biomarker	BEFREE	Thus, <span class="gene" id="17391072-4-6-15">aromatase</span> is an attractive <span class="disease" id="17391072-4-33-45">osteoporosis</span> candidate gene.	17391072	2007
Osteoporosis	C0029456	TNFRSF11B	4982	0.5	AlteredExpression	BEFREE	The protein-protein interactions between receptor activator of nuclear factor-κB ligand (RANKL), RANK (its receptor), and <span class="gene" id="29348072-2-122-137">osteoprotegerin</span> (<span class="gene" id="29348072-2-139-142">OPG</span>), are known to mediate the development and activation of osteoclasts in bone remodeling, and are regarded as a pivotal therapeutic target for the treatment …	29348072	2018
Osteoporosis	C0029456	TNFRSF11B	4982	0.5	AlteredExpression	BEFREE	This paper contrasted their anti-<span class="disease" id="30036771-3-33-45">osteoporosis</span> activity from the perspective of their affinity to <span class="gene" id="30036771-3-97-100">OPG</span>/RANKL protein targets.	30036771	2018
Osteoporosis	C0029456	TNFRSF11B	4982	0.5	Biomarker	BEFREE	This study demonstrates that a single adenoviral gene transfer can produce persistent high-level <span class="gene" id="11237676-8-97-100">OPG</span> expression and shows that gene therapy to provide sustained delivery of <span class="gene" id="11237676-8-173-176">OPG</span> may prove useful in treating <span class="disease" id="11237676-8-206-218">osteoporosis</span>.	11237676	2001
Osteoporosis	C0029456	TNFRSF11B	4982	0.5	GeneticVariation	BEFREE	These findings suggeste that <span class="gene" id="24067544-7-29-32">OPG</span> gene variants are related to BMD and <span class="disease" id="24067544-7-70-82">osteoporosis</span> in Chinese postmenopausal women.	24067544	2013
Osteoporosis	C0029456	TNFRSF11B	4982	0.5	GeneticVariation	BEFREE	Our findings suggest that the <span class="gene" id="25580430-8-30-33">OPG</span> g.18873C&gt;T and g.27522G&gt;A genetic polymorphisms are associated with the decreased risk for <span class="disease" id="25580430-8-125-137">osteoporosis</span> in Chinese postmenopausal women.	25580430	2014
Osteoporosis	C0029456	TNFRSF11B	4982	0.5	GeneticVariation	BEFREE	As variations in the <span class="gene" id="21411255-3-21-30">TNFRSF11B</span> gene could alter the susceptibility to <span class="disease" id="21411255-3-70-82">osteoporosis</span>, the aim of study was to investigate association of two <span class="gene" id="21411255-3-139-148">TNFRSF11B</span> gene polymorphisms with BMD and serum <span class="gene" id="21411255-3-187-190">OPG</span> concentra…	21411255	2011
Osteoporosis	C0029456	CYP19A1	1588	0.5	Biomarker	BEFREE	In multivariable analyses, <span class="disease" id="30413856-7-27-39">osteoporosis</span> was positively associated with the <span class="gene" id="30413856-7-75-84">aromatase</span> inhibitor (AI) sequential treatment after tamoxifen (HR, 3.14; 95% CI, 1.44-6.88; P = .004) but was more pronounced with AI use as upfront monotherapy (HR, 5.53; 95% CI, 1.46-20.88; P = .012).	30413856	2019
Osteoporosis	C0029456	CYP19A1	1588	0.5	Biomarker	BEFREE	Furthermore, current therapies using <span class="gene" id="17215075-3-37-46">aromatase</span> inhibitors have side effects on bone resulting in development of <span class="disease" id="17215075-3-112-124">osteoporosis</span> in some patients.	17215075	2007
Osteoporosis	C0029456	TNFRSF11B	4982	0.5	AlteredExpression	BEFREE	The ratio between <span class="gene" id="27301430-1-18-33">osteoprotegerin</span> (<span class="gene" id="27301430-1-35-38">OPG</span>) and the receptor activator of NF-κB ligand (RANKL) in the bone microenvironment indicates the level of osteoclastogenesis, and upregulation of this ratio would improve <span class="disease" id="27301430-1-208-220">osteoporosis</span>.	27301430	2016
Osteoporosis	C0029456	CALCR	799	0.5	GeneticVariation	BEFREE	The <span class="variant" dbSNP="NA" genes_norm="NA">C1377T</span> polymorphism in the <span class="gene" id="25055932-10-31-34">CTR</span> gene is associated with BMD at the lumbar spine in a postmenopausal Han Chinese population and the <span class="gene" id="25055932-10-134-137">CTR</span> gene may become a useful genetic marker for predicting the risk of developing <span class="disease" id="2…	25055932	2015
Osteoporosis	C0029456	TNFRSF11B	4982	0.5	Biomarker	BEFREE	These data show that <span class="gene" id="9108485-7-21-24">OPG</span> can act as a soluble factor in the regulation of bone mass and imply a utility for <span class="gene" id="9108485-7-108-111">OPG</span> in the treatment of <span class="disease" id="9108485-7-132-144">osteoporosis</span> associated with increased osteoclast activity.	9108485	1997
Osteoporosis	C0029456	CALCR	799	0.5	GeneticVariation	LHGDN	Our aim was to evaluate the correlation of the ALUI <span class="gene" id="12771454-2-52-71">calcitonin receptor</span> gene polymorphism to bone mineral density and their relationship to <span class="disease" id="12771454-2-140-152">osteoporosis</span>.	12771454	2003
Osteoporosis	C0029456	TNFRSF11B	4982	0.5	GeneticVariation	BEFREE	Evaluation of the polymorphism <span class="variant" dbSNP="NA" genes_norm="NA">-950T/C</span> of the <span class="gene" id="26202809-9-46-49">OPG</span> gene showed that the CC genotype may appear as an increased risk factor for the faster loss of bone mass and the onset of <span class="disease" id="26202809-9-172-184">osteoporosis</span> in Polish postmenopausal women.	26202809	2015
Osteoporosis	C0029456	TNFRSF11B	4982	0.5	GeneticVariation	LHGDN	Linkage and association analyses of the <span class="gene" id="12181640-0-40-55">osteoprotegerin</span> gene locus with human <span class="disease" id="12181640-0-78-90">osteoporosis</span>.	12181640	2002
Osteoporosis	C0029456	CYP19A1	1588	0.5	Biomarker	CTD_human	Dysfunction of the enzyme <span class="gene" id="20723554-1-26-35">aromatase</span> (<span class="gene" id="20723554-1-37-42">CYP19</span>) is associated with endocrine pathologies such as <span class="disease" id="20723554-1-93-105">osteoporosis</span>, impaired fertility and development of hormone-dependent cancers.	20723554	2010
Osteoporosis	C0029456	TNFRSF11B	4982	0.5	Biomarker	BEFREE	<span class="gene" id="16712673-3-0-3">OPG</span> has been proposed as a link molecule between <span class="disease" id="16712673-3-49-61">osteoporosis</span> and arterial calcification, but the relationship between the OPG gene and the cardiovascular system in human populations is unclear.	16712673	2006
Osteoporosis	C0029456	CALCR	799	0.5	GeneticVariation	BEFREE	Association analyses and multivariate two-step regression model of social and molecular parameters, demonstrated that in comparison to the VDR, ESR, <span class="gene" id="19255718-6-149-152">CTR</span> polymorphisms, physical activities and healthy diet, associated with outdoor work are the best favourable prognostic factors for <span class="disease" id="19255718-6-282-294">osteoporosis</span>.	19255718	2009
Osteoporosis	C0029456	TNFRSF11B	4982	0.5	Biomarker	BEFREE	The probable positive effects of photobiomodulation therapy (PBMT) and oxytocin (OT) treatments together or alone were evaluated on cell viability along with the changes in the gene expression of Osteocalcin (OC), <span class="gene" id="31399862-1-214-229">Osteoprotegerin</span> (<span class="gene" id="31399862-1-231-234">OPG</span>), and Runt-related transcription factor 2 (Runx2) levels of sham…	31399862	2020
Osteoporosis	C0029456	CYP19A1	1588	0.5	GeneticVariation	BEFREE	For women with breast cancer, bone mineral density screening is recommended with long-term <span class="gene" id="29794680-2-91-100">aromatase</span> inhibitor use because of the risk of <span class="disease" id="29794680-2-138-150">osteoporosis</span> due to estrogen deficiency.	29794680	2018
Osteoporosis	C0029456	CYP19A1	1588	0.5	GeneticVariation	BEFREE	Women diagnosed with breast cancer between 2006 and 2015 and treated with tamoxifen or <span class="gene" id="31596961-6-87-96">aromatase</span> inhibitors (n = 36,472) were stratified according to low (without <span class="disease" id="31596961-6-163-175">osteoporosis</span> diagnosis nor bisphosphonates exposure) or high (with <span class="disease" id="31596961-6-230-242">osteoporosis</span> an…	31596961	2020
Osteoporosis	C0029456	TNFRSF11B	4982	0.5	AlteredExpression	BEFREE	Eurycoma longifolia upregulates <span class="gene" id="22967165-0-32-47">osteoprotegerin</span> gene expression in androgen- deficient <span class="disease" id="22967165-0-87-99">osteoporosis</span> rat model.	22967165	2012
Osteoporosis	C0029456	TNFRSF11B	4982	0.5	GeneticVariation	BEFREE	The study group comprised patients with <span class="disease" id="28849089-5-40-52">osteoporosis</span>, in order to evaluate the association between <span class="gene" id="28849089-5-99-102">OPG</span> serum levels and cardiovascular pathology.	28849089	2017
Osteoporosis	C0029456	CYP19A1	1588	0.5	GeneticVariation	BEFREE	<span class="disease" id="30036740-10-0-12">Osteoporosis</span> treatment, including vitamin D and bisphosphonates, is associated with a 50% reduction of relapse and death in women treated with <span class="gene" id="30036740-10-143-152">aromatase</span> inhibitors for ER+ breast cancer.	30036740	2018
Osteoporosis	C0029456	TNFRSF11B	4982	0.5	Biomarker	BEFREE	The development of autoantibodies to <span class="gene" id="28534161-2-37-40">OPG</span> (<span class="gene" id="28534161-2-42-48">OPG-Ab</span>) has been associated with severe <span class="disease" id="28534161-2-82-94">osteoporosis</span> and increased bone resorption in rheumatoid arthritis.	28534161	2017
Osteoporosis	C0029456	CYP19A1	1588	0.5	GeneticVariation	BEFREE	In conclusion, CYP17 and <span class="gene" id="21948762-12-25-30">CYP19</span> gene polymorphisms were found to be associated with <span class="disease" id="21948762-12-84-96">osteoporosis</span> in postmenopausal women in Turkey.	21948762	2011
Osteoporosis	C0029456	TNFRSF11B	4982	0.5	GeneticVariation	BEFREE	For the <span class="gene" id="24410296-6-8-11">OPG</span> <span class="variant" dbSNP="NA" genes_norm="NA">A163G</span> polymorphism, the combined results showed that the G allele of the <span class="variant" dbSNP="NA" genes_norm="NA">A163G</span> polymorphism may be associated with an increased risk of <span class="disease" id="24410296-6-148-160">osteoporosis</span>.	24410296	2014
Osteoporosis	C0029456	CYP19A1	1588	0.5	Biomarker	BEFREE	<span class="disease" id="31393399-1-0-12">Osteoporosis</span> is a major side effect of <span class="gene" id="31393399-1-39-48">aromatase</span> inhibitors (AIs), which are greatly effective in the treatment of breast cancer.	31393399	2019
Osteoporosis	C0029456	CYP19A1	1588	0.5	GeneticVariation	BEFREE	The <span class="disease" id="31172521-1-4-16">osteoporosis</span> incidence in postmenopausal patients on <span class="gene" id="31172521-1-57-66">aromatase</span> inhibitors (AI) is much higher than in those on tamoxifen, and adverse effects other than musculoskeletal disorders are less on AI than on tamoxifen.	31172521	2019
Osteoporosis	C0029456	TNFRSF11B	4982	0.5	GeneticVariation	BEFREE	Relationship between <span class="variant" dbSNP="NA" genes_norm="NA">A163G</span> <span class="gene" id="27859736-0-27-42">osteoprotegerin</span> gene polymorphism and other <span class="disease" id="27859736-0-71-83">osteoporosis</span> parameters in Roma and non-Roma postmenopausal women in eastern Slovakia.	27859736	2017
Osteoporosis	C0029456	CYP19A1	1588	0.5	Biomarker	BEFREE	<span class="disease" id="30939140-1-0-12">Osteoporosis</span> (<span class="disease" id="30939140-1-14-16">OP</span>) risk factor assessment and bone mineral density (BMD) testing are frequently omitted at baseline in <span class="gene" id="30939140-1-118-127">aromatase</span> inhibitor (AI) studies, which may lead to misinterpretation of AI associated bone loss.	30939140	2019
Osteoporosis	C0029456	CYP19A1	1588	0.5	GeneticVariation	BEFREE	We detected four genes (DBP, LRP5, CYP17, and RANK) that showed highly suggestive associations (10,000-permutation derived empirical global p &lt; or = 0.01) with spine BMD/<span class="disease" id="17002564-7-170-172">OP</span>; four genes (<span class="gene" id="17002564-7-186-191">CYP19</span>, RANK, RANKL, and CYP17) highly suggestive for hip BMD/OP; and four genes (CYP19, BMP2, RANK, and TNF…	17002564	2006
Osteoporosis	C0029456	CALCR	799	0.5	Biomarker	BEFREE	The <span class="gene" id="29277692-1-4-23">calcitonin receptor</span> (<span class="gene" id="29277692-1-25-28">CTR</span>) is a class B G protein-coupled receptor that is a therapeutic target for the treatment of hypercalcaemia of malignancy, Paget's disease and <span class="disease" id="29277692-1-170-182">osteoporosis</span>.	29277692	2018
Osteoporosis	C0029456	TNFRSF11B	4982	0.5	GeneticVariation	BEFREE	The aim of our work was to find polymorphisms in the <span class="gene" id="15978970-3-53-56">OPG</span> gene and to investigate their possible contribution to the genetic susceptibility to <span class="disease" id="15978970-3-142-154">osteoporosis</span> by testing for their association with bone mineral density (BMD).	15978970	2005
Osteoporosis	C0029456	TNFRSF11B	4982	0.5	GeneticVariation	BEFREE	The risk of <span class="disease" id="30624097-7-12-24">osteoporosis</span> was also higher in the G-allele carrier of the <span class="gene" id="30624097-7-72-75">OPG</span>-<span class="variant" dbSNP="rs3102735" genes_norm="4982;690;7421">rs3102735</span> polymorphism than in individuals with the AA genotype (AG/GG vs. AA) (adjusted OR [95% CI] = 1.65 [1.27-2.14]).	30624097	2019
Osteoporosis	C0029456	TNFRSF11B	4982	0.5	AlteredExpression	BEFREE	<span class="gene" id="16512834-10-0-3">OPG</span> levels probably do <span class="negexp">not predict</span> BMD in Gaucher disease and hence are not indicative of <span class="disease" id="16512834-10-90-102">osteoporosis</span> in Gaucher disease.	16512834	2006
Osteoporosis	C0029456	CYP19A1	1588	0.5	GeneticVariation	BEFREE	Looking for markers related to <span class="disease" id="16530497-3-31-43">osteoporosis</span>, we have analyzed five single nucleotide polymorphisms located in genes related to the estrogen pathway, Follicle Stimulating Hormone Receptor (FSHR) gene, the <span class="gene" id="16530497-3-204-209">CYP19</span> aromatase (<span class="gene" id="16530497-3-221-228">CYP19A1</span>) gene, the Estrogen…	16530497	2006
Osteoporosis	C0029456	TNFRSF11B	4982	0.5	GeneticVariation	BEFREE	The aim of our study was to determine whether the c.-223C &gt; T (<span class="variant" dbSNP="rs2073617" genes_norm="3565;4982;8600">rs2073617</span>) polymorphism in the 5'UTR region of the gene encoding osteoprotegerin is a functional polymorphism which may change the gene expression and resulting <span class="gene" id="27639566-6-224-227">OPG</span> levels, and so be associated with osteopeni…	27639566	2016
Osteoporosis	C0029456	TNFRSF11B	4982	0.5	Biomarker	BEFREE	The <span class="gene" id="23329761-2-4-19">osteoprotegerin</span> (<span class="gene" id="23329761-2-21-24">OPG</span>) is an important candidate gene in the pathogenesis of <span class="disease" id="23329761-2-80-92">osteoporosis</span>.	23329761	2012
Osteoporosis	C0029456	CALCR	799	0.5	GeneticVariation	BEFREE	We suggest for the first time a protective role against <span class="disease" id="30498352-13-56-68">osteoporosis</span> in GD1 patients for the CC genotype of the c.9C&gt;G gene variant in the TNFRSFB11 (OPG) gene and for the CC genotype of the c.1340T&gt;C gene variant (<span class="gene" id="30498352-13-215-220">CALCR</span> gene), while the AA genotype of the c.1024+283G&gt;A gene variant in …	30498352	2018
Osteoporosis	C0029456	CYP19A1	1588	0.5	GeneticVariation	BEFREE	Polymorphisms in the <span class="gene" id="14517714-0-21-26">CYP19</span> and AR genes--relation to bone mass and longitudinal bone changes in postmenopausal women with or without hormone replacement therapy: The Danish <span class="disease" id="14517714-0-173-185">Osteoporosis</span> Prevention Study.	14517714	2004
Osteoporosis	C0029456	TNFRSF11B	4982	0.5	GeneticVariation	BEFREE	In this study, three single nucleotide polymorphisms (SNPs) within the <span class="gene" id="16343827-2-71-80">TNFRSF11B</span> gene were studied for association with an increased risk of <span class="disease" id="16343827-2-141-153">osteoporosis</span> in postmenopausal Maltese women (n=126).	16343827	2006
Osteoporosis	C0029456	TNFRSF11B	4982	0.5	Biomarker	BEFREE	Therefore, recombinant <span class="gene" id="16169783-2-23-26">OPG</span> may be an attractive drug in the treatment of chronic bone resorptive diseases such as <span class="disease" id="16169783-2-114-126">osteoporosis</span>.	16169783	2005
Osteoporosis	C0029456	TNFRSF11B	4982	0.5	Biomarker	BEFREE	Results from this study will be helpful in further studies to determine the role of <span class="gene" id="23335067-10-84-87">OPG</span> gene in <span class="disease" id="23335067-10-96-108">osteoporosis</span>.	23335067	2013
Osteoporosis	C0029456	TNFRSF11B	4982	0.5	Biomarker	BEFREE	Estrogens also play a role in both CVD and <span class="disease" id="16550727-6-43-45">OP</span> through their effects on cytokines, such as IL-1, IL-6 and TNF-alpha and osteoprotegerin (<span class="gene" id="16550727-6-136-139">OPG</span>).	16550727	2005
Osteoporosis	C0029456	TNFRSF11B	4982	0.5	GeneticVariation	BEFREE	In summary, this meta-analysis indicated that the G allele of the <span class="gene" id="24283361-11-66-69">OPG</span> <span class="variant" dbSNP="NA" genes_norm="NA">A163G</span> polymorphism might increase osteoporosis risk in Caucasians, whereas individuals with the C allele of the <span class="variant" dbSNP="NA" genes_norm="NA">G1181C</span> polymorphism had a decreased risk of <span class=…	24283361	2014
Osteoporosis	C0029456	CYP19A1	1588	0.5	GeneticVariation	BEFREE	By reviewing the recent literature, it was found that the genetic variations of <span class="gene" id="11360662-4-80-85">CYP19</span>, CYP1A2, CYP3A4, and 17 beta-HSD are important factors affecting the estradiol serum level, and may be closely related to the development of <span class="disease" id="11360662-4-227-239">osteoporosis</span>.	11360662	2000
Osteoporosis	C0029456	CYP19A1	1588	0.5	AlteredExpression	BEFREE	In addition to augmenting the ability of AIs to inhibit BCa growth, calcitriol acting as a selective <span class="gene" id="19906814-9-101-110">aromatase</span> modulator that increases <span class="gene" id="19906814-9-136-145">aromatase</span> expression in bone would reduce the estrogen deprivation in bone caused by the AIs, thus ameliorating the AI-induced side effect of <span class="disease"…	19906814	2010
Osteoporosis	C0029456	CYP19A1	1588	0.5	Biomarker	BEFREE	Research on the mechanism of Bushen Jianpi decoction (BJD) for preventing and treating <span class="disease" id="27983533-1-87-99">osteoporosis</span> caused by <span class="gene" id="27983533-1-110-119">aromatase</span> inhibitors (AI) during treatment for breast cancer resection.	27983533	2017
Osteoporosis	C0029456	CALCR	799	0.5	Biomarker	CTD_human
Osteoporosis	C0029456	CYP19A1	1588	0.5	GeneticVariation	BEFREE	Breast cancer patients in the MA.27 trial had similar outcomes with steroidal <span class="gene" id="28464211-1-78-87">aromatase</span> inhibitor (AI) exemestane and nonsteroidal anastrozole.AIs increase the risk of <span class="disease" id="28464211-1-168-180">osteoporosis</span>.	28464211	2017
Osteoporosis	C0029456	CALCR	799	0.5	GeneticVariation	BEFREE	The effects of CT on the physiology of a variety of organ systems are discussed and the relationship between polymorphisms in the <span class="gene" id="11298188-4-130-133">CTR</span> gene and bone mineral density (BMD)/<span class="disease" id="11298188-4-170-182">osteoporosis</span> is examined.	11298188	2000
Osteoporosis	C0029456	TNFRSF11B	4982	0.5	Biomarker	BEFREE	Although, <span class="negexp">no evidence</span> of significant linkage between <span class="gene" id="12181640-7-53-56">OPG</span> and <span class="disease" id="12181640-7-61-73">osteoporosis</span> was found, a possible association of one SNP, located in the promoter region of the gene, was identified.	12181640	2002
Osteoporosis	C0029456	TNFRSF11B	4982	0.5	GeneticVariation	BEFREE	The reported association of polymorphisms in the <span class="gene" id="18938269-2-49-64">osteoprotegerin</span> (<span class="gene" id="18938269-2-66-69">OPG</span>) gene with <span class="disease" id="18938269-2-81-93">osteoporosis</span> suggests that the <span class="gene" id="18938269-2-112-115">OPG</span> gene may also influence the genetic risk for periodontitis.	18938269	2008
Osteoporosis	C0029456	TNFRSF11B	4982	0.5	Biomarker	BEFREE	Moreover, treatment with cimiracemate A attenuates the expression of receptor activator of nuclear factor kappa-Β ligand (RANKL), receptor activator of nuclear factor κ B (RANK), and <span class="gene" id="30695776-10-183-198">osteoprotegerin</span> (<span class="gene" id="30695776-10-200-203">OPG</span>) protein in glucocorticoid-induced <span class="disease" id="30695776-10-239-251">osteoporosi…	30695776	2019
Osteoporosis	C0029456	CYP19A1	1588	0.5	Biomarker	BEFREE	In postmenopausal women with hormone receptor-positive, early-stage breast cancer, treatment with adjuvant <span class="gene" id="30795951-1-107-116">aromatase</span> inhibitors is the standard of care, but it increases risk for <span class="disease" id="30795951-1-179-191">osteoporosis</span> and fractures.	30795951	2019
Osteoporosis	C0029456	TNFRSF11B	4982	0.5	GeneticVariation	BEFREE	In the study, we first assessed the relationship between <span class="gene" id="28496203-4-57-60">OPG</span> variants and BMD or <span class="disease" id="28496203-4-81-93">osteoporosis</span> fractures in our sample size (227 subjects with postmenopausal osteoporosis and 189 controls), and then performed a systematic meta-analysis.	28496203	2017
Osteoporosis	C0029456	TNFRSF11B	4982	0.5	Biomarker	BEFREE	We aim to identify the feature genes that are related to <span class="gene" id="23731710-2-57-72">osteoprotegerin</span> in <span class="disease" id="23731710-2-76-88">osteoporosis</span> and to perform function analysis with DNA microarray from human bone marrow.	23731710	2013
Osteoporosis	C0029456	CYP19A1	1588	0.5	Biomarker	BEFREE	<span class="gene" id="7626449-0-0-9">Aromatase</span> in bone cell: association with <span class="disease" id="7626449-0-41-53">osteoporosis</span> in postmenopausal women.	7626449	1995
Osteoporosis	C0029456	CYP19A1	1588	0.5	Biomarker	BEFREE	Other selected articles cover effectiveness of bisphosphonates and changes in mineralization after long-term use, new guidelines for glucocorticoid- and <span class="gene" id="29546647-4-153-162">aromatase</span> inhibitor-induced <span class="disease" id="29546647-4-181-193">osteoporosis</span>, increasing use of high-dose vitamin D supplements despite <span class="negexp">lack of evidence</span…	29546647	2018
Osteoporosis	C0029456	CALCR	799	0.5	Biomarker	BEFREE	In the combined genotype analysis, ER1/<span class="gene" id="23137636-6-39-44">CALCR</span> TCCC combined genotype was estimated to have protective effect against <span class="disease" id="23137636-6-116-128">osteoporosis</span> [p=0.0125, OR=0.323, 95% CI (0.1383-0.755)] whereas BGLAP/Col1A1 CCTT and ER1/<span class="gene" id="23137636-6-207-212">CALCR</span> CCTT combined genotypes were estima…	23137636	2013
Osteoporosis	C0029456	TNFRSF11B	4982	0.5	GeneticVariation	BEFREE	Overall, <span class="negexp">no significant associations</span> could be detected between <span class="gene" id="29253005-6-63-66">OPG</span> <span class="variant" dbSNP="NA" genes_norm="NA">T950C</span> polymorphism and <span class="disease" id="29253005-6-90-102">osteoporosis</span> when all included studies were pooled into this meta-analysis.	29253005	2017
Osteoporosis	C0029456	CYP19A1	1588	0.5	Biomarker	HPO
Osteoporosis	C0029456	TNFRSF11B	4982	0.5	Biomarker	BEFREE	Microcomputed tomography analysis demonstrated that the mice treated with rhRANK exhibited an increased bone volume and structure model index, and decreased trabecular spacing compared with those treated with rhOPG-Fc. rhRANK increased the inhibition of osteoclast differentiation and bone resorption, and rescued OVX-induced <span class="disease" id="25738879-10-326-338">osteoporosis</span> more e…	25738879	2015
Osteoporosis	C0029456	TNFRSF11B	4982	0.5	Biomarker	BEFREE	Due to its important role in bone biology, the <span class="gene" id="25323794-2-47-56">TNFRSF11B</span> gene, coding for <span class="gene" id="25323794-2-74-77">OPG</span>, has been considered as a candidate gene for <span class="disease" id="25323794-2-123-135">osteoporosis</span>.	25323794	2015
Osteoporosis	C0029456	CALCR	799	0.5	GeneticVariation	BEFREE	Our aim was to evaluate the correlation of the ALUI <span class="gene" id="12771454-2-52-71">calcitonin receptor</span> gene polymorphism to bone mineral density and their relationship to <span class="disease" id="12771454-2-140-152">osteoporosis</span>.	12771454	2003
Osteoporosis	C0029456	CYP19A1	1588	0.5	Biomarker	BEFREE	Age, breast cancer history, prior chemotherapy, and tamoxifen or <span class="gene" id="26086567-14-65-74">aromatase</span> inhibitor (AI) use were <span class="negexp">not associated</span> with having <span class="disease" id="26086567-14-126-138">osteoporosis</span> or osteopenia.	26086567	2015
Osteoporosis	C0029456	CYP19A1	1588	0.5	GeneticVariation	BEFREE	The analysis of the <span class="gene" id="30855728-8-20-27">CYP19A1</span> <span class="variant" dbSNP="rs700518" genes_norm="1588">rs700518</span> polymorphism showed that heterozygotes were more common in the group with <span class="disease" id="30855728-8-111-123">osteoporosis</span> (58.3%) than in the control group (52.8%).	30855728	2019
Osteoporosis	C0029456	TNFRSF11B	4982	0.5	GeneticVariation	BEFREE	No associations between <span class="gene" id="16949901-0-24-27">OPG</span> gene polymorphisms or serum levels and measures of <span class="disease" id="16949901-0-79-91">osteoporosis</span> in elderly Australian women.	16949901	2007
Osteoporosis	C0029456	TNFRSF11B	4982	0.5	Biomarker	CTD_human	Association between osteoprotegerin (OPG), receptor activator of nuclear factor-kappaB (RANK), and RANK ligand (RANKL) gene polymorphisms and circulating OPG, soluble RANKL levels, and bone mineral density in Korean postmenopausal women.	17667143	2007
Osteoporosis	C0029456	CYP19A1	1588	0.5	Biomarker	BEFREE	Tissue-specific <span class="gene" id="15126575-1-16-25">aromatase</span> production is significant in breast cancer and <span class="disease" id="15126575-1-73-85">osteoporosis</span>.	15126575	2004
Osteoporosis	C0029456	TNFRSF11B	4982	0.5	Biomarker	BEFREE	Experimental studies have shown that <span class="gene" id="21678294-3-37-52">osteoprotegerin</span> (<span class="gene" id="21678294-3-54-57">OPG</span>) gene knockout mice have aortic calcification and <span class="disease" id="21678294-3-108-120">osteoporosis</span> at the same time.	21678294	2011
Osteoporosis	C0029456	TNFRSF11B	4982	0.5	AlteredExpression	BEFREE	Unopposed RANKL activity in <span class="gene" id="19590040-3-28-43">osteoprotegerin</span>-deficient mice resulted in <span class="disease" id="19590040-3-71-83">osteoporosis</span> and vascular calcification.	19590040	2009
Osteoporosis	C0029456	CYP19A1	1588	0.5	Biomarker	BEFREE	These findings suggest that <span class="disease" id="10750565-10-28-40">osteoporosis</span> seen in <span class="gene" id="10750565-10-49-58">aromatase</span>-deficient mice may arise from different bone remodeling activities between males and females.	10750565	2000
Osteoporosis	C0029456	CYP19A1	1588	0.5	Biomarker	BEFREE	The aim of this study was to evaluate the effects of denosumab in patients with <span class="disease" id="29559791-1-80-92">osteoporosis</span> (OP) and non-metastatic breast cancer following treatment of 1) surgery, 2) surgery and <span class="gene" id="29559791-1-181-190">aromatase</span> inhibitors, and 3) surgery, aromatase inhibitors, and anti-cancer agents, compared with those in primary OP…	29559791	2018
Osteoporosis	C0029456	CYP19A1	1588	0.5	GeneticVariation	BEFREE	For women with breast cancer, bone mineral density screening is recommended with long-term <span class="gene" id="29794673-2-91-100">aromatase</span> inhibitor use because of the risk of <span class="disease" id="29794673-2-138-150">osteoporosis</span> due to estrogen deficiency.	29794673	2018
Osteoporosis	C0029456	CYP19A1	1588	0.5	Biomarker	BEFREE	<span class="gene" id="15794932-0-0-9">Aromatase</span> gene and <span class="disease" id="15794932-0-19-31">osteoporosis</span>: relationship of ten polymorphic loci with bone mineral density.	15794932	2005
Osteoporosis	C0029456	TNFRSF11B	4982	0.5	Biomarker	BEFREE	The study objective was to assess the <span class="gene" id="28161839-3-38-41">OPG</span> role related to uremic <span class="disease" id="28161839-3-65-77">osteoporosis</span> in HD patients.	28161839	2017
Osteoporosis	C0029456	CYP19A1	1588	0.5	GeneticVariation	BEFREE	The objective of the investigation was to study the relationship of a set of single nucleotide polymorphisms (SNPs) of the <span class="gene" id="17118999-3-123-132">aromatase</span> gene with <span class="disease" id="17118999-3-143-155">osteoporosis</span> and determine their functional influence on gene transcription.	17118999	2007
Osteoporosis	C0029456	CYP19A1	1588	0.5	GeneticVariation	BEFREE	Effects of denosumab on bone mineral density in Japanese women with <span class="disease" id="29520506-0-68-80">osteoporosis</span> treated with <span class="gene" id="29520506-0-94-103">aromatase</span> inhibitors for breast cancer.	29520506	2019
Osteoporosis	C0029456	TNFRSF11B	4982	0.5	AlteredExpression	BEFREE	The effect of BP on clinical findings and gingival crevicular fluid (GCF) values of RANKL and <span class="gene" id="28367895-2-94-97">OPG</span> using enzyme-linked immunosorbent assays was evaluated in postmenopausal women; 13 patients with both chronic periodontitis and <span class="disease" id="28367895-2-226-238">osteoporosis</span> (group A), 12 systemically healthy patients with chronic pe…	28367895	2017
Osteoporosis	C0029456	TNFRSF11B	4982	0.5	AlteredExpression	BEFREE	The BMD, SOD and GSH⁃Px levels, and the expression of <span class="gene" id="29055350-9-54-57">OPG</span> were significantly lower in <span class="disease" id="29055350-9-86-98">osteoporosis</span> compared to control group (all p &lt; 0.05).	29055350	2017
Osteoporosis	C0029456	CYP19A1	1588	0.5	GeneticVariation	BEFREE	It is well known that anti-estrogen therapy (AET), especially <span class="gene" id="29981903-2-62-71">aromatase</span> inhibitors (AI), is associated with rapid bone loss and thus increases the risk of <span class="disease" id="29981903-2-155-167">osteoporosis</span>.	29981903	2018
Osteoporosis	C0029456	CALCR	799	0.5	GeneticVariation	BEFREE	In conclusion, the polymorphism of <span class="gene" id="12016463-9-35-38">CTR</span> gene but not VDR and COLIA1 is associated with <span class="disease" id="12016463-9-86-98">osteoporosis</span> incidence and the levels of alkaline phosphatase and estradiol.	12016463	2002
Osteoporosis	C0029456	TNFRSF11B	4982	0.5	GeneticVariation	BEFREE	Our findings suggest that the T-G-T haplotype might be increasing the risk for <span class="disease" id="21994215-11-79-91">osteoporosis</span> due to lower quantities of the full <span class="gene" id="21994215-11-128-131">OPG</span> transcript being expressed resulting in a higher bone resorption.	21994215	2011
Osteoporosis	C0029456	TNFRSF11B	4982	0.5	AlteredExpression	BEFREE	Effect of <span class="gene" id="28810612-0-10-13">OPG</span> gene mutation on protein expression and biological activity in <span class="disease" id="28810612-0-77-89">osteoporosis</span>.	28810612	2017
Osteoporosis	C0029456	TNFRSF11B	4982	0.5	Biomarker	LHGDN	Serum osteoprotegerin is a major determinant of bone density development and prevalent vertebral fracture status following cardiac transplantation.	12584041	2003
Osteoporosis	C0029456	CYP19A1	1588	0.5	Biomarker	BEFREE	A secondary osteoporosis associated with the VFC was diagnosed in 52 patients: glucocorticoid-induced <span class="disease" id="30519756-8-102-114">osteoporosis</span> (25.7%), non-malignant hemopathies (6.2%), alcoholism (4.4%), use of <span class="gene" id="30519756-8-184-193">aromatase</span> inhibitors (3.6%), primary hyperparathyroidism (2.7%), hypercorticism (2.7%), anorexia nervosa (2.7%),…	30519756	2019
Osteoporosis	C0029456	CALCR	799	0.5	GeneticVariation	BEFREE	There is no consensus whether <span class="gene" id="24522475-3-30-33">CTR</span> gene polymorphism plays a role in affecting pathogenesis of <span class="disease" id="24522475-3-94-106">osteoporosis</span>.	24522475	2014
Osteoporosis	C0029456	TNFRSF11B	4982	0.5	GeneticVariation	BEFREE	The objective of the present study was to investigate the association(s) among MTHFR <span class="variant" dbSNP="rs1217691063" genes_norm="4524">C677T</span>, MTHFR <span class="variant" dbSNP="rs397507444" genes_norm="4524">A1298C</span>, and <span class="gene" id="22377704-3-110-113">OPG</span> <span class="variant" dbSNP="NA" genes_norm="NA">A163G</span> polymorphisms in Mexican patients with…	22377704	2012
Osteoporosis	C0029456	TNFRSF11B	4982	0.5	Biomarker	BEFREE	Our aim was to investigate expressions of leptin and <span class="gene" id="21376149-2-53-68">osteoprotegerin</span> (<span class="gene" id="21376149-2-70-73">OPG</span>) in the adipose tissue, and their relationships to <span class="disease" id="21376149-2-125-137">osteoporosis</span> in patients with COPD.	21376149	2011
Osteoporosis	C0029456	TNFRSF11B	4982	0.5	GeneticVariation	BEFREE	These findings provide more evidence that the SNPs in <span class="gene" id="23856613-8-54-57">OPG</span> gene could affect BMD and <span class="disease" id="23856613-8-84-96">osteoporosis</span>, and the allele-A of g.19190C&gt;A and allele-G of g.25602A&gt;G genetic variants are associated with increased risk for <span class="disease" id="23856613-8-212-224">osteoporosis</span> in Chinese postm…	23856613	2013
Osteoporosis	C0029456	PDLIM4	8572	0.41	GeneticVariation	BEFREE	The variation of the <span class="gene" id="12908099-5-21-24">RIL</span> locus may be an important determinant of <span class="disease" id="12908099-5-66-78">osteoporosis</span>.	12908099	2003
Osteoporosis	C0029456	PDLIM4	8572	0.41	Biomarker	CTD_human
Osteoporosis	C0029456	GORAB	92344	0.41	Biomarker	HPO
Osteoporosis	C0029456	GORAB	92344	0.41	Biomarker	CTD_human	Gerodermia osteodysplastica is caused by mutations in SCYL1BP1, a Rab-6 interacting golgin.	18997784	2008
Osteoporosis	C0029456	PDLIM4	8572	0.41	Biomarker	HPO
Osteoporosis	C0029456	GORAB	92344	0.41	GeneticVariation	BEFREE	Gerodermia osteodysplastica (GO) is a segmental progeroid disorder caused by loss-of-function mutations in the <span class="gene" id="29108851-1-111-116">GORAB</span> gene, associated with early onset <span class="disease" id="29108851-1-151-163">osteoporosis</span> and bone fragility.	29108851	2017
Osteoporosis	C0029456	PDLIM4	8572	0.41	GeneticVariation	LHGDN	The variation of the <span class="gene" id="12908099-5-21-24">RIL</span> locus may be an important determinant of <span class="disease" id="12908099-5-66-78">osteoporosis</span>.	12908099	2003
Osteoporosis	C0029456	ESR1	2099	0.4	AlteredExpression	BEFREE	Aberrant expression of <span class="gene" id="29777335-1-23-40">estrogen receptor</span> alpha (ER-α) is observed in many pathological complications like breast cancer, endometrial cancer, and in <span class="disease" id="29777335-1-148-160">osteoporosis</span>.	29777335	2018
Osteoporosis	C0029456	IL6	3569	0.4	Biomarker	BEFREE	Significant correlations with BTM were shown for IL-1α and IFN-γ in <span class="disease" id="22380539-11-68-70">OP</span> (rho = 0.608 and -0.634) and for TNF-α, <span class="gene" id="22380539-11-111-115">IL-6</span> and transforming growth factor-β1 (TGF-β1) in OA (rho = 0.591, -0.521 and 0.636).	22380539	2012
Osteoporosis	C0029456	IL6	3569	0.4	Biomarker	BEFREE	Duration of diabetes mellitus (DM) and levels of glycosylated hemoglobin A1c (HbA1c), fasting plasma glucose (FPG) and fasting insulin (FINS) level, levels of C-reactive protein (CRP), tumor necrosis factor-alpha (TNF-α) and <span class="gene" id="30179212-4-225-238">interleukin 6</span> (<span class="gene" id="30179212-4-240-244">IL-6</span>), level of 24h urine protein (24hndb) of patients in t…	30179212	2018
Osteoporosis	C0029456	IL6	3569	0.4	Biomarker	BEFREE	Cytokines such as <span class="gene" id="30701344-3-18-22">IL-6</span> and TNF-α are suggested to play a role in bone resorption and, thus, in the etiology of <span class="disease" id="30701344-3-111-123">osteoporosis</span>.	30701344	2019
Osteoporosis	C0029456	IL6	3569	0.4	GeneticVariation	BEFREE	Our results suggested that the C allele of <span class="variant" dbSNP="rs1800796" genes_norm="3569">rs1800796</span> and the C allele of <span class="variant" dbSNP="rs2069849" genes_norm="3569">rs2069849</span> of <span class="gene" id="31301734-9-86-90">IL-6</span> gene interaction between <span class="variant" dbSNP="rs1800796" genes_norm="3569">rs1800796</span> and abdominal obesity were all…	31301734	2019
Osteoporosis	C0029456	ESR1	2099	0.4	GeneticVariation	BEFREE	Several single nucleotide polymorphisms (SNPs) on <span class="gene" id="17889406-2-50-54">ESR1</span> and ESR2 genes have been associated with a range of hormone sensitive diseases such as breast cancer and <span class="disease" id="17889406-2-160-172">osteoporosis</span>.	17889406	2009
Osteoporosis	C0029456	IL6	3569	0.4	Biomarker	BEFREE	Here, we investigated the roles of 2 polymorphisms mapping to the promoters of TGF-β1and <span class="gene" id="29860063-3-89-93">IL-6</span> genes on the genetic susceptibility to <span class="disease" id="29860063-3-133-145">osteoporosis</span> as well as calcium and vitamin D levels.	29860063	2018
Osteoporosis	C0029456	IL6	3569	0.4	Biomarker	BEFREE	We investigated how this genetic polymorphism relates to <span class="gene" id="12811627-2-57-61">IL-6</span> production and <span class="disease" id="12811627-2-77-89">osteoporosis</span> in elderly Japanese women.	12811627	2003
Osteoporosis	C0029456	IL6	3569	0.4	Biomarker	BEFREE	Moreover, <span class="gene" id="16083340-6-10-14">IL-6</span> is a pathophysiological factor in several hyperproliferative diseases and the paraneoplastic syndromes that often accompany cancer, such as cachexia and <span class="disease" id="16083340-6-168-180">osteoporosis</span>; thus, anti-<span class="gene" id="16083340-6-193-197">IL-6</span> therapy would be useful in treating these entities…	16083340	2005
Osteoporosis	C0029456	ESR2	2100	0.4	GeneticVariation	BEFREE	We confirm that genetic variants in ESR1 and <span class="gene" id="20508921-9-45-49">ESR2</span>, but not RIZ1, are important in <span class="disease" id="20508921-9-82-94">osteoporosis</span>.	20508921	2010
Osteoporosis	C0029456	ESR1	2099	0.4	GeneticVariation	BEFREE	We proposed a non-additive non-multiplicative oligogenic model including ESR2 AG genotype modulated by NRIP1 A+ or <span class="gene" id="16530497-9-115-119">ESR1</span> TT genotypes involved in <span class="disease" id="16530497-9-145-157">osteoporosis</span>.	16530497	2006
Osteoporosis	C0029456	ESR1	2099	0.4	AlteredExpression	BEFREE	These genes all displayed estradiol (E2)-dependent induction in human fetal osteoblasts transfected with <span class="gene" id="25148458-7-105-122">estrogen receptor</span>-α, and their knockdown altered the expression of known <span class="disease" id="25148458-7-178-190">osteoporosis</span>-related genes.	25148458	2014
Osteoporosis	C0029456	ESR1	2099	0.4	Biomarker	BEFREE	<span class="gene" id="15523071-2-0-17">Estrogen receptor</span> alpha (<span class="gene" id="15523071-2-25-29">ESR1</span>) is a candidate gene for <span class="disease" id="15523071-2-55-67">osteoporosis</span>, but previous studies of ESR1 polymorphisms in this field were hampered by small sample size, lack of standardization, and inconclusive results.	15523071	2004
Osteoporosis	C0029456	ESR1	2099	0.4	Biomarker	BEFREE	The <span class="gene" id="30241506-0-4-23">estrogen receptor 1</span> gene affects bone mineral density and <span class="disease" id="30241506-0-62-74">osteoporosis</span> treatment efficiency in Slovak postmenopausal women.	30241506	2018
Osteoporosis	C0029456	IGF1	3479	0.4	GeneticVariation	BEFREE	<span class="gene" id="15256976-2-0-28">Insulin-like growth factor I</span> (<span class="gene" id="15256976-2-30-35">IGF-I</span>) gene microsatellite repeat polymorphism was found to be associated with <span class="disease" id="15256976-2-109-121">osteoporosis</span> in some studies, and collagen-Ialpha1 (COLIA1) Sp1 s allele was associated with lower bone mineral density in primary biliary cir…	15256976	2004
Osteoporosis	C0029456	ESR1	2099	0.4	Biomarker	BEFREE	Raloxifene is a selective <span class="gene" id="21920358-2-26-43">estrogen receptor</span> modulator used in the treatment of <span class="disease" id="21920358-2-79-91">osteoporosis</span>, though little is known about the possible effects of raloxifene on cartilage metabolism.	21920358	2011
Osteoporosis	C0029456	ESR1	2099	0.4	GeneticVariation	BEFREE	In conclusion, the present study suggests that PvuII and XbaI polymorphims of the <span class="gene" id="16972020-8-82-90">ER-alpha</span> gene, age, years since menopause and educational level are associated with bone density, as assessed by calcaneal SOS, and <span class="disease" id="16972020-8-214-226">osteoporosis</span> in postmenopausal Vietnamese women.	16972020	2006
Osteoporosis	C0029456	ESR2	2100	0.4	GeneticVariation	BEFREE	We proposed a non-additive non-multiplicative oligogenic model including <span class="gene" id="16530497-9-73-77">ESR2</span> AG genotype modulated by NRIP1 A+ or ESR1 TT genotypes involved in <span class="disease" id="16530497-9-145-157">osteoporosis</span>.	16530497	2006
Osteoporosis	C0029456	ESR1	2099	0.4	AlteredExpression	BEFREE	Therefore, osteoblastic transfection with the DNA-102 decoy molecule may be considered a tempting model in a putative therapeutic approach for those pathologies, such as <span class="disease" id="11874716-9-170-182">osteoporosis</span>, in which the decrease or loss of <span class="gene" id="11874716-9-217-225">ER alpha</span> expression plays a critical role in bone function.	11874716	2002
Osteoporosis	C0029456	ESR2	2100	0.4	Biomarker	HPO
Osteoporosis	C0029456	IGF1	3479	0.4	AlteredExpression	BEFREE	In conclusion, glucocorticoid <span class="negexp">instead of</span> caffeine inhibits bone <span class="gene" id="30273601-8-64-68">IGF1</span> expression via glucocorticoid receptor and CCAAT and enhancer binding protein α and mediates the PCE-induced bone dysplasia and bone mass reduction in offspring fetal rats, which may contribute to <span class="disease" id="30273601-8-266-278">osteoporosi…	30273601	2018
Osteoporosis	C0029456	IL6	3569	0.4	GeneticVariation	BEFREE	We analyzed the association between the <span class="gene" id="15355555-1-40-44">IL-6</span> <span class="variant" dbSNP="NA" genes_norm="NA">G-174C</span> polymorphism and <span class="disease" id="15355555-1-69-81">osteoporosis</span> phenotypes in 3376 older women.	15355555	2004
Osteoporosis	C0029456	ESR1	2099	0.4	GeneticVariation	BEFREE	<span class="gene" id="15692074-0-0-17">Estrogen receptor</span> gene polymorphisms and the genetics of <span class="disease" id="15692074-0-57-69">osteoporosis</span>: a HuGE review.	15692074	2005
Osteoporosis	C0029456	ESR2	2100	0.4	Biomarker	BEFREE	Several single nucleotide polymorphisms (SNPs) on ESR1 and <span class="gene" id="17889406-2-59-63">ESR2</span> genes have been associated with a range of hormone sensitive diseases such as breast cancer and <span class="disease" id="17889406-2-160-172">osteoporosis</span>.	17889406	2009
Osteoporosis	C0029456	IL6	3569	0.4	GeneticVariation	BEFREE	Association between <span class="gene" id="23760743-4-20-24">IL-6</span> polymorphism and clinical <span class="disease" id="23760743-4-51-63">osteoporosis</span> was evaluated by pooled odds ratios (ORs) and 95 % CIs.	23760743	2014
Osteoporosis	C0029456	IL6	3569	0.4	GeneticVariation	BEFREE	The association of radiographic hand osteoarthritis (RHOA) and <span class="disease" id="25022967-2-63-75">osteoporosis</span> related phenotypes (RHOP) with polymorphisms in <span class="gene" id="25022967-2-124-128">IL-6</span> has been reported inconsistently.	25022967	2014
Osteoporosis	C0029456	IL6	3569	0.4	Biomarker	BEFREE	We analyzed the genetic susceptibility of several polymorphisms of the interleukin-1 receptor antagonist (IL-1ra), <span class="gene" id="12240899-4-115-119">IL-6</span> and TNF-alpha genes in lumbar spine and hip bone mass in a sample of post-menopausal Caucasian Mediterranean women with <span class="disease" id="12240899-4-240-252">osteoporosis</span>.	12240899	2002
Osteoporosis	C0029456	IL6	3569	0.4	AlteredExpression	BEFREE	Increased <span class="gene" id="12220549-4-10-14">IL-6</span> levels are also observed in several diseases, including rheumatoid arthritis (RA), systemic-onset juvenile chronic arthritis (JCA), <span class="disease" id="12220549-4-147-159">osteoporosis</span>, and psoriasis.	12220549	2003
Osteoporosis	C0029456	ESR1	2099	0.4	Biomarker	BEFREE	The discovery that inactivation of <span class="gene" id="10942433-2-35-52">estrogen receptor</span> alpha (ERalpha) gene is associated with low BMD indicated ERalpha as a candidate gene for <span class="disease" id="10942433-2-143-155">osteoporosis</span>.	10942433	2000
Osteoporosis	C0029456	ESR1	2099	0.4	Biomarker	BEFREE	In Europeans and populations of European origin, several <span class="disease" id="20554715-1-57-69">osteoporosis</span> susceptibility genes, including ZBTB40, RANK, RANKL, OPG, MHC, and <span class="gene" id="20554715-1-137-141">ESR1</span>, were recently identified.	20554715	2010
Osteoporosis	C0029456	IL6	3569	0.4	AlteredExpression	BEFREE	The pro-inflammatory cytokine <span class="gene" id="9402932-2-30-43">interleukin-6</span> (<span class="gene" id="9402932-2-45-49">IL-6</span>) plays a role in the development of <span class="disease" id="9402932-2-86-98">osteoporosis</span> through stimulation of osteoclastic activity.	9402932	1997
Osteoporosis	C0029456	IL6	3569	0.4	Biomarker	BEFREE	<span class="gene" id="22999910-2-0-13">Interleukin-6</span> (<span class="gene" id="22999910-2-15-19">IL-6</span>) is produced by osteoblasts, and potently stimulates osteoclast activation playing a key role in normal bone resorption as well as in post-menopausal and inflammation-driven <span class="disease" id="22999910-2-194-206">osteoporosis</span>.	22999910	2013
Osteoporosis	C0029456	IL6	3569	0.4	Biomarker	BEFREE	<span class="gene" id="30666355-0-0-13">Interleukin-6</span> Inhibitor Suppresses Hyperalgesia Without Improvement in <span class="disease" id="30666355-0-71-83">Osteoporosis</span> in a Mouse Pain Model of <span class="disease" id="30666355-0-109-121">Osteoporosis</span>.	30666355	2019
Osteoporosis	C0029456	ESR1	2099	0.4	GeneticVariation	BEFREE	The association between a newly identified CA repeat polymorphism of the <span class="gene" id="17896124-1-73-90">estrogen receptor</span> alpha gene (<span class="gene" id="17896124-1-103-107">ESR1</span>) with <span class="disease" id="17896124-1-114-126">osteoporosis</span> was investigated.	17896124	2008
Osteoporosis	C0029456	IGF1	3479	0.4	GeneticVariation	BEFREE	By conditional regression analysis, we found that the <span class="gene" id="26600491-6-54-59">IGF-1</span> <span class="variant" dbSNP="rs2288377" genes_norm="3479">rs2288377</span> and <span class="variant" dbSNP="rs972936" genes_norm="3479">rs972936</span> gene polymorphisms were <span class="negexp">not associated</span> with the risk of <span class="disease" id="26600491-6-139-151">osteoporo…	26600491	2015
Osteoporosis	C0029456	ESR1	2099	0.4	GeneticVariation	BEFREE	This contrast was not explained by differences in serum levels of osteocalcin, parathyroid hormone, 1,25-dihydroxyvitamin D, or 25-dihydroxyvitamin D. These data suggest that genetic variation at the <span class="gene" id="9556070-9-200-202">ER</span> locus, singly and in relation to the vitamin D receptor gene, influences attainment and maintenance of peak bone mass in younger women, which in tu…	9556070	1998
Osteoporosis	C0029456	ESR1	2099	0.4	GeneticVariation	BEFREE	We aim to investigate the impact of <span class="gene" id="31450614-4-36-53">estrogen receptor</span> gene (&lt;i&gt;ESR1&lt;/i&gt;) gene polymorphisms on bone mineral density (BMD) in patients with ulcerative colitis (UC) and Crohn's disease (CD), as they may contribute both, to <span class="disease" id="31450614-4-221-233">osteoporosis</span> and inflammatory processes.	31450614	2019
Osteoporosis	C0029456	ESR2	2100	0.4	Biomarker	BEFREE	Nuclear receptors such as the estrogen receptors (ERα and <span class="gene" id="28858267-1-58-61">ERβ</span>) modulate the effects of the estrogen hormones and are important targets for design of innovative chemotherapeutic agents for diseases such as breast cancer and <span class="disease" id="28858267-1-223-235">osteoporosis</span>.	28858267	2017
Osteoporosis	C0029456	ESR1	2099	0.4	GeneticVariation	BEFREE	The aim of the present meta-analysis is to verify the association between <span class="gene" id="29458346-2-74-77">ERα</span> and ERβ gene polymorphisms and <span class="disease" id="29458346-2-109-121">osteoporosis</span> susceptibility and BMD in postmenopausal women.	29458346	2018
Osteoporosis	C0029456	ESR1	2099	0.4	Biomarker	BEFREE	The expression pattern of IL17RC, COL1A1, and <span class="gene" id="23731710-12-46-50">ESR1</span> can be useful in <span class="disease" id="23731710-12-68-80">osteoporosis</span> detection, which may help in identifying those populations at high risk for <span class="disease" id="23731710-12-157-169">osteoporosis</span>, and in directing treatment of <span class="disease" id="23731710-12-201-2…	23731710	2013
Osteoporosis	C0029456	IL6	3569	0.4	Biomarker	BEFREE	We found an overexpression of CLU in degenerated fibers in <span class="disease" id="30967152-5-59-61">OP</span> closely correlated with <span class="gene" id="30967152-5-86-99">interleukin 6</span> (<span class="gene" id="30967152-5-101-104">IL6</span>) and histone H4 acetylation level.	30967152	2019
Osteoporosis	C0029456	IL6	3569	0.4	GeneticVariation	BEFREE	Interactions of <span class="gene" id="15005841-0-16-29">interleukin-6</span> promoter polymorphisms with dietary and lifestyle factors and their association with bone mass in men and women from the Framingham <span class="disease" id="15005841-0-162-174">Osteoporosis</span> Study.	15005841	2004
Osteoporosis	C0029456	ESR2	2100	0.4	Therapeutic	RGD	[The expression of estrogen receptor alpha and beta in the intervention of different estrogens in rat bone metabolism].	16955786	2006
Osteoporosis	C0029456	ESR2	2100	0.4	Biomarker	BEFREE	Estrogen regulates stemness and senescence of bone marrow stromal cells to prevent <span class="disease" id="29030963-0-83-95">osteoporosis</span> via <span class="gene" id="29030963-0-100-103">ERβ</span>-SATB2 pathway.	29030963	2018
Osteoporosis	C0029456	IL6	3569	0.4	GeneticVariation	BEFREE	These results suggest that <span class="gene" id="11212160-11-27-31">IL-6</span> -174 G--&gt;C alleles may be significant determinants of the risk for <span class="disease" id="11212160-11-99-111">osteoporosis</span> in elderly subjects.	11212160	2001
Osteoporosis	C0029456	ESR1	2099	0.4	GeneticVariation	BEFREE	Some loci, such as the vitamin D and <span class="gene" id="10782923-3-37-54">estrogen receptor</span> genes, as well as the collagen type Ialpha1 locus, are promising genetic determinants of bone mass, and possibly other bone phenotypes, but this is controversial and the molecular basis of <span class="disease" id="10782923-3-244-256">osteoporosis</span> remains largely undefined.	10782923	2000
Osteoporosis	C0029456	IL6	3569	0.4	Biomarker	BEFREE	Osteoprotegerin (OPG, TNFRSF11B) and <span class="gene" id="17878722-3-37-50">interleukin-6</span> (<span class="gene" id="17878722-3-52-56">IL-6</span>, <span class="gene" id="17878722-3-58-61">IL6</span>) are putative target genes for estrogen signaling and have been implicated in both cardiovascular diseases and <span class="disease" id="17878722-3-173-185">osteoporosis</span>.	17878722	2007
Osteoporosis	C0029456	IL6	3569	0.4	Biomarker	BEFREE	ATP-binding cassette transporters A1 and C6, peroxisome proliferator activated receptor alpha, <span class="gene" id="12544661-4-95-108">interleukin-6</span>); and (3) studies showing that multiple genes appear to be at the intersection of several age-related disorders such as cardiovascular disease, neurological disorders and <span class="disease" id="12544661-4-280-292">osteoporosis</span> (i.e…	12544661	2003
Osteoporosis	C0029456	IL6	3569	0.4	Biomarker	BEFREE	However, CXCL8 and CCL20 enhanced osteoblast-mediated osteoclastogenesis, partly via <span class="gene" id="26103626-14-85-89">IL-6</span> production, suggesting that CXCL8 and CCL20 may contribute to <span class="disease" id="26103626-14-152-164">osteoporosis</span> in rheumatoid arthritis by affecting bone cell communication.	26103626	2015
Osteoporosis	C0029456	IGF1	3479	0.4	AlteredExpression	BEFREE	We evaluated the impact of hormonal alterations, with special focus on low T3 and <span class="gene" id="30847871-3-82-87">IGF-1</span> levels, on antioxidant systems as a link with <span class="disease" id="30847871-3-134-146">osteoporosis</span> in FHA.	30847871	2019
Osteoporosis	C0029456	ESR2	2100	0.4	GeneticVariation	BEFREE	The <span class="variant" dbSNP="rs1256044" genes_norm="1756;2100;7439">rs1256044</span> polymorphism in the <span class="gene" id="29320918-0-34-38">ESR2</span> gene and the risk for <span class="disease" id="29320918-0-61-73">osteoporosis</span> in Polish postmenopausal women.	29320918	2018
Osteoporosis	C0029456	IGF1	3479	0.4	Biomarker	BEFREE	<span class="gene" id="31489803-0-0-3">IGF</span>-1R/β-catenin signaling axis is involved in type 2 diabetic <span class="disease" id="31489803-0-63-75">osteoporosis</span>.	31489803	2020
Osteoporosis	C0029456	IL6	3569	0.4	GeneticVariation	BEFREE	This study was designed to assess the association between the <span class="gene" id="26782575-2-62-66">IL-6</span> gene <span class="variant" dbSNP="NA" genes_norm="NA">-634C/G</span> polymorphism and <span class="disease" id="26782575-2-97-109">osteoporosis</span>.	26782575	2015
Osteoporosis	C0029456	IL6	3569	0.4	Biomarker	BEFREE	<span class="gene" id="14997289-1-0-13">Interleukin 6</span> (<span class="gene" id="14997289-1-15-19">IL-6</span>) is a multifunctional cytokine and a potent stimulator of bone resorption and has been implicated in the pathogenesis of <span class="disease" id="14997289-1-141-153">osteoporosis</span> in postmenopausal women.	14997289	2004
Osteoporosis	C0029456	IL6	3569	0.4	Biomarker	BEFREE	Prior studies suggest an association between <span class="disease" id="27541696-1-45-57">osteoporosis</span>, systemic inflammation, and pro-inflammatory cytokines such as interleukin (IL)-1 and <span class="gene" id="27541696-1-144-148">IL-6</span>.	27541696	2017
Osteoporosis	C0029456	ESR2	2100	0.4	GeneticVariation	BEFREE	The aim of the present meta-analysis is to verify the association between ERα and <span class="gene" id="29458346-2-82-85">ERβ</span> gene polymorphisms and <span class="disease" id="29458346-2-109-121">osteoporosis</span> susceptibility and BMD in postmenopausal women.	29458346	2018
Osteoporosis	C0029456	IL6	3569	0.4	GeneticVariation	BEFREE	Our results suggest that genetic variation in or near the <span class="gene" id="12898289-9-58-61">IL6</span> locus may be involved in the etiology of obesity and <span class="disease" id="12898289-9-115-127">osteoporosis</span>.	12898289	2003
Osteoporosis	C0029456	ESR1	2099	0.4	Biomarker	BEFREE	We identified raloxifene, a selective <span class="gene" id="24481452-5-38-55">estrogen receptor</span> (<span class="gene" id="24481452-5-57-59">ER</span>) modulator currently used in the clinic for prevention of ER-positive breast cancer and <span class="disease" id="24481452-5-148-160">osteoporosis</span> in post-menopausal women, as an AhR activator.	24481452	2014
Osteoporosis	C0029456	ESR1	2099	0.4	Biomarker	BEFREE	Estrogen resistance due to mutations in the <span class="gene" id="30113650-1-44-61">estrogen receptor</span> α gene (<span class="gene" id="30113650-1-70-74">ESR1</span>) has been described in men and women and is characterized by <span class="disease" id="30113650-1-136-148">osteoporosis</span>, delayed bone age and continuous growth in adulthood, and delayed puberty and multiple ovarian cysts …	30113650	2018
Osteoporosis	C0029456	ESR1	2099	0.4	Biomarker	BEFREE	It has been suggested that the <span class="gene" id="22311020-1-31-48">estrogen receptor</span> alpha (ERα) and vitamin D receptor (VDR) genes as possibly implicated in reduced bone mineral density (BMD) in <span class="disease" id="22311020-1-160-172">osteoporosis</span>.	22311020	2012
Osteoporosis	C0029456	IGF1	3479	0.4	GeneticVariation	BEFREE	Our study suggests that TT genotype and CT+TT genotype of <span class="gene" id="26191288-7-58-63">IGF-I</span> <span class="variant" dbSNP="rs35767" genes_norm="1756;3479;7439">rs35767</span> were associated with risk of <span class="disease" id="26191288-7-101-113">osteoporosis</span> and BMD levels.	26191288	2015
Osteoporosis	C0029456	IL6	3569	0.4	Biomarker	BEFREE	Comparisons of <span class="gene" id="30651805-3-15-28">interleukin-6</span> (<span class="gene" id="30651805-3-30-34">IL-6</span>), C-reactive protein (CRP), tumor necrosis factor-α (TNF-α), indicators of <span class="disease" id="30651805-3-110-122">osteoporosis</span> [serum phosphate, serum calcium and bone mineral density (BMD)], content of 25(OH)D, serum sodium, serum potassium and BUN were…	30651805	2019
Osteoporosis	C0029456	ESR1	2099	0.4	Biomarker	BEFREE	Genetic factors are important in the pathogenesis of <span class="disease" id="11149476-1-53-65">osteoporosis</span> and the <span class="gene" id="11149476-1-74-91">estrogen receptor</span> has been suggested as a possible candidate gene for regulation of bone mineral density (BMD).	11149476	2001
Osteoporosis	C0029456	ESR1	2099	0.4	Biomarker	BEFREE	No association of <span class="gene" id="10914844-6-18-20">ER</span> microsatellites with <span class="disease" id="10914844-6-42-54">osteoporosis</span> or radiographic progression in the RA patients was noted.	10914844	2000
Osteoporosis	C0029456	IL6	3569	0.4	Biomarker	BEFREE	<span class="gene" id="10865225-3-0-13">Interleukin-6</span> (<span class="gene" id="10865225-3-15-19">IL-6</span>) is an attractive candidate gene for <span class="disease" id="10865225-3-57-69">osteoporosis</span> susceptibility, because it has effects on bone cells and has been implicated in the pathogenesis of <span class="disease" id="10865225-3-170-182">osteoporosis</span>.	10865225	2000
Osteoporosis	C0029456	ESR1	2099	0.4	Biomarker	BEFREE	<span class="gene" id="15258723-0-0-17">Estrogen receptor</span> alpha gene analysis in <span class="disease" id="15258723-0-41-53">osteoporosis</span> and familial <span class="disease" id="15258723-0-67-79">osteoporosis</span>.	15258723	2004
Osteoporosis	C0029456	IGF1	3479	0.4	Biomarker	RGD	Diabetic bone disease. Low turnover <span class="disease" id="1466160-0-36-48">osteoporosis</span> related to decreased <span class="gene" id="1466160-0-70-75">IGF-I</span> production.	1466160	1992
Osteoporosis	C0029456	ESR1	2099	0.4	GeneticVariation	BEFREE	The correlation between <span class="gene" id="30556843-0-24-41">estrogen receptor</span> gene polymorphism and <span class="disease" id="30556843-0-64-76">osteoporosis</span> in Han Chinese women.	30556843	2018
Osteoporosis	C0029456	ESR1	2099	0.4	Biomarker	BEFREE	Raloxifene, a selective <span class="gene" id="28238769-1-24-41">estrogen receptor</span> modulator, has been used extensively for <span class="disease" id="28238769-1-83-95">osteoporosis</span>.	28238769	2017
Osteoporosis	C0029456	ANTXR2	118429	0.4	Biomarker	HPO
Osteoporosis	C0029456	IL6	3569	0.4	AlteredExpression	BEFREE	The association between the presence of C. pneumoniae DNA, both in bone tissue and PBMCs, and the increase in sRANKL/OPG ratio as well as in IL-1β and <span class="gene" id="23160916-9-151-155">IL-6</span> levels observed in osteoporotic patients suggests C. pneumoniae infection as a new risk factor for <span class="disease" id="23160916-9-255-267">osteoporosis</span>.	23160916	2013
Osteoporosis	C0029456	IL6	3569	0.4	Biomarker	BEFREE	Besides VEGF, <span class="gene" id="29934049-10-14-18">IL-6</span>- or IL-8-targeted adjunctive therapy maybe a new strategy to improve the treatment of <span class="disease" id="29934049-10-105-117">osteoporosis</span>.	29934049	2019
Osteoporosis	C0029456	IL6	3569	0.4	GeneticVariation	BEFREE	The results provided strong evidence that genetic variation at the <span class="gene" id="10987653-9-67-80">interleukin-6</span> locus affects regulation of bone mineral metabolism and confers risk for osteopenia and <span class="disease" id="10987653-9-169-181">osteoporosis</span> in adult women.	10987653	1999
Osteoporosis	C0029456	ESR1	2099	0.4	AlteredExpression	BEFREE	Ameliorative effects of Schizandra chinensis on <span class="disease" id="24881676-0-48-60">osteoporosis</span> via activation of <span class="gene" id="24881676-0-79-96">estrogen receptor</span> (<span class="gene" id="24881676-0-98-103">ER)-α</span>/-β.	24881676	2014
Osteoporosis	C0029456	ESR1	2099	0.4	GeneticVariation	BEFREE	The implication of assessing a polymorphism in <span class="gene" id="12961063-0-47-64">estrogen receptor</span> alpha gene in the risk assessment of <span class="disease" id="12961063-0-102-114">osteoporosis</span> using a screening tool for <span class="disease" id="12961063-0-142-154">osteoporosis</span> in Asians.	12961063	2003
Osteoporosis	C0029456	IL6	3569	0.4	GeneticVariation	BEFREE	As such, <span class="gene" id="12519862-9-9-13">IL-6</span> polymorphisms are able to influence the risk of <span class="disease" id="12519862-9-62-74">osteoporosis</span> as well as other chronic disorders involving <span class="gene" id="12519862-9-120-124">IL-6</span> activity.	12519862	2003
Osteoporosis	C0029456	IL6	3569	0.4	Biomarker	CTD_human	Higher values of <span class="gene" id="15995586-6-17-21">IL-6</span> were recorded in those with idiopathic <span class="disease" id="15995586-6-61-73">osteoporosis</span> than in controls (2.79 vs. 1.43; p&lt;0.05).	15995586	2005
Osteoporosis	C0029456	ESR1	2099	0.4	GeneticVariation	BEFREE	The present study suggests that the <span class="gene" id="11716992-9-36-53">estrogen receptor</span> alpha gene microsatellite polymorphism may be a candidate genetic marker for risk of <span class="disease" id="11716992-9-139-151">osteoporosis</span> in postmenopausal Chinese women in Taiwan.	11716992	2001
Osteoporosis	C0029456	IL6	3569	0.4	Biomarker	BEFREE	The levels of inflammatory factors, TNF-α, <span class="gene" id="28975973-7-43-56">interleukin-6</span> (IL-6) and C-reactive protein (CRP), in patients without complicating <span class="disease" id="28975973-7-127-139">osteoporosis</span> were significantly lower than those in patients complicated with <span class="disease" id="28975973-7-205-217">osteoporosis</span>.	28975973	2017
Osteoporosis	C0029456	ESR1	2099	0.4	GeneticVariation	BEFREE	Carriage of SNPs predisposing to early postmenopausal bone loss and <span class="disease" id="15237001-10-68-80">osteoporosis</span> (<span class="gene" id="15237001-10-82-90">ER-alpha</span> and VDR) were found in 26.7% of women.	15237001	2004
Osteoporosis	C0029456	ESR1	2099	0.4	Biomarker	BEFREE	Although traditional and RA-related risk factors have been defined and studied for <span class="disease" id="19151030-3-83-95">osteoporosis</span> associated with RA, genetic factors such as polymorphic variants in the traditional candidate genes for <span class="disease" id="19151030-3-200-212">osteoporosis</span>, such as the vitamin D receptor (VDR), type 1 collagen A1 (COLIA1) and <span class…	19151030	2009
Osteoporosis	C0029456	IGF1	3479	0.4	Biomarker	RGD	Etiopathogenesis of hepatic osteodystrophy in Wistar rats with cholestatic liver disease.	19424739	2009
Osteoporosis	C0029456	ESR1	2099	0.4	GeneticVariation	BEFREE	Although several candidate genes, such as the vitamin-D-receptor gene or the <span class="gene" id="10323246-3-77-94">estrogen-receptor</span> gene, have been suggested in the pathogenesis of <span class="disease" id="10323246-3-144-156">osteoporosis</span>, the genetic dissection of this disorder remains a daunting task.	10323246	1999
Osteoporosis	C0029456	IL6	3569	0.4	Biomarker	BEFREE	The aim of the study is to evaluate the association between proinflammatory markers (interleukin [IL]-1β, <span class="gene" id="28121926-3-106-110">IL-6</span>, TNF-α) with bone turnover markers (BTMs) in postmenopausal Saudi women with and without <span class="disease" id="28121926-3-200-212">osteoporosis</span>.	28121926	2017
Osteoporosis	C0029456	IL6	3569	0.4	GeneticVariation	BEFREE	We previously described association of the <span class="gene" id="11355017-2-43-46">IL6</span> microsatellite with bone mineral density (BMD), as well as genetic linkage of the <span class="gene" id="11355017-2-129-132">IL6</span> locus to human <span class="disease" id="11355017-2-148-160">osteoporosis</span>, by means of sib-pair analysis.	11355017	2001
Osteoporosis	C0029456	ESR1	2099	0.4	Biomarker	BEFREE	Compound &lt;b&gt;24&lt;/b&gt; is a nanomolar potent inhibitor of human 17β-HSD2 (IC&lt;sub&gt;50&lt;/sub&gt; of 6.1 nM) and rodent 17β-HSD2 with low in vitro cellular toxicity, devoid of detectable <span class="gene" id="31343176-5-175-192">estrogen receptor</span> α affinity, displays high aqueous solubility and in vitro metabolic stability, and has an excellent oral pharmacokinetic profile for…	31343176	2019
Osteoporosis	C0029456	ESR2	2100	0.4	Biomarker	BEFREE	In the present study, we have investigated whether sequence variations in the <span class="gene" id="12137804-3-78-100">estrogen receptor beta</span> (<span class="gene" id="12137804-3-102-108">ERbeta</span>) gene are associated with bone mineral density (BMD) and biochemical markers of bone turnover in 79 Slovenian postmenopausal women with <span class="disease" id="12137804-3-245-257">osteoporo…	12137804	2002
Osteoporosis	C0029456	ESR1	2099	0.4	Biomarker	BEFREE	In the final model of all-cause mortality increased baseline <span class="gene" id="27522465-10-61-64">ESR</span> [hazard ratio (HR) 1.02 per mm/h, 95% CI: 1.01-1.03], calcium supplementation (1.74, 1.07-2.84), and <span class="disease" id="27522465-10-166-178">osteoporosis</span>, defined as a T score ≤2.5 SD at any location, (1.58, 1.07-2.32) predicted higher mortality rates, in models adjusted…	27522465	2017
Osteoporosis	C0029456	ESR1	2099	0.4	GeneticVariation	BEFREE	In this study, the association of two <span class="gene" id="17953702-2-38-46">ER alpha</span> gene polymorphic markers (a TA dinucleotide repeat and a single nucleotide polymorphism, <span class="variant" dbSNP="NA" genes_norm="NA">G2014A</span>) with <span class="disease" id="17953702-2-149-161">osteoporosis</span> was tested in 70 osteoporotic women, 70 non-osteoporotic women and 500 subjects …	17953702	2007
Osteoporosis	C0029456	IGF1	3479	0.4	GeneticVariation	LHGDN	To find out which of the following parameters-serum levels of <span class="gene" id="18301972-1-62-90">insulin-like growth factor 1</span> (IGF-1), osteoprotegerin (OPG), leptin, osteocalcin (OC), and urinary excretion of N-terminal telopeptide of type I collagen (NTx), can be used as an early marker for osteopenia/<span class="disease" id="18301972-1-269-281">osteoporosis</span> in women diagnos…	18301972	2008
Osteoporosis	C0029456	ESR1	2099	0.4	GeneticVariation	BEFREE	In multivariable logistic regression models, BMI ≤ 22 kg/m (odds ratio = 3.43, P = .043) and DAS28-<span class="gene" id="29901636-5-99-102">ESR</span> &gt; 3.2 (odds ratio = 3.85, P = .032) were independent risk factors for <span class="disease" id="29901636-5-173-185">osteoporosis</span> at either site in male patients with RA.Our data demonstrate that male patients with RA had a 2.1 times high…	29901636	2018
Osteoporosis	C0029456	ESR1	2099	0.4	GeneticVariation	BEFREE	Alongside SNPs within or near previously identified <span class="disease" id="24430505-5-52-64">osteoporosis</span> susceptibility genes including <span class="gene" id="24430505-5-96-100">ESR1</span> (6q25.1: <span class="variant" dbSNP="rs4869739" genes_norm="2099;22943;51384;55094;65084;6711;84870">rs4869739</span>, <span class="variant" dbSNP="rs3020331" genes_norm="2099;22943;51384;55094;650…	24430505	2014
Osteoporosis	C0029456	IL6	3569	0.4	AlteredExpression	BEFREE	Compared to the normal BMD, the OR for increasing <span class="gene" id="30845341-7-50-54">IL-6</span> level of decreasing BMD groups (<span class="disease" id="30845341-7-87-99">osteoporosis</span> and/or osteopaenia) was 9.50 (95% CI: 1.44-62.80).	30845341	2019
Osteoporosis	C0029456	IL6	3569	0.4	GeneticVariation	BEFREE	The combined <span class="gene" id="12843190-6-13-17">IL-6</span> and osteocalcin genotypes may prove informative for the assessment of <span class="disease" id="12843190-6-88-100">osteoporosis</span> in women.	12843190	2003
Osteoporosis	C0029456	ESR1	2099	0.4	GeneticVariation	BEFREE	For the <span class="gene" id="28884379-8-8-12">ER-α</span> gene, <span class="negexp">no evidence</span> of significant association of PvuII or XbaI polymorphism with <span class="disease" id="28884379-8-93-95">OP</span> risk was found.	28884379	2018
Osteoporosis	C0029456	ESR1	2099	0.4	Biomarker	BEFREE	The results obtained until now can be divided into three sections: (1) genetic analysis of bone mass/size/geometry characteristics (OP) and traits related to hand OA; (2) pedigree-based investigation of circulating levels of calciotropic hormones, growth factors, cytokines, and biochemical indices of bone and cartilage remodelling; (3) linkage and linkage disequilibrium study of several candidate…	15621207	2005
Osteoporosis	C0029456	ESR1	2099	0.4	Biomarker	BEFREE	In the combined genotype analysis, <span class="gene" id="23137636-6-35-38">ER1</span>/CALCR TCCC combined genotype was estimated to have protective effect against <span class="disease" id="23137636-6-116-128">osteoporosis</span> [p=0.0125, OR=0.323, 95% CI (0.1383-0.755)] whereas BGLAP/Col1A1 CCTT and <span class="gene" id="23137636-6-203-206">ER1</span>/CALCR CCTT combined genotypes were estima…	23137636	2013
Osteoporosis	C0029456	ESR2	2100	0.4	GeneticVariation	BEFREE	The <span class="gene" id="17945165-2-4-26">estrogen receptor beta</span> (<span class="gene" id="17945165-2-28-32">ESR2</span>) gene is a candidate mediating the genetic influence on bone mass and the risk of <span class="disease" id="17945165-2-115-127">osteoporosis</span>.	17945165	2007
Osteoporosis	C0029456	ESR1	2099	0.4	GeneticVariation	BEFREE	Genetic polymorphisms of <span class="gene" id="12562211-0-25-42">estrogen receptor</span>-alpha: possible implications for targeted <span class="disease" id="12562211-0-85-97">osteoporosis</span> therapy.	12562211	2003
Osteoporosis	C0029456	IL6	3569	0.4	GeneticVariation	BEFREE	A single-nucleotide polymorphism (SNP) in the promoter region of the interleukin-6 (<span class="gene" id="15364891-1-84-88">IL-6</span>) gene at position -174 (G&gt;C) has been reported to be associated with a variety of major diseases, such as Alzheimer disease, atherosclerosis, and cardiovascular disease, cancer, non-insulin-dependent diabetes mellitus, <span class="disease" id="15364891-1-308…	15364891	2004
Osteoporosis	C0029456	ESR1	2099	0.4	Biomarker	BEFREE	Osteoclast-specific HIF1α inactivation antagonized bone loss in Ovx mice and osteoclast-specific <span class="gene" id="24023068-5-97-114">estrogen receptor</span> alpha deficient mice, both models of estrogen-deficient <span class="disease" id="24023068-5-171-183">osteoporosis</span>.	24023068	2013
Osteoporosis	C0029456	ESR1	2099	0.4	GeneticVariation	BEFREE	Association of <span class="gene" id="24481879-0-15-19">ESR1</span> and C6orf97 gene polymorphism with <span class="disease" id="24481879-0-55-67">osteoporosis</span> in postmenopausal women.	24481879	2014
Osteoporosis	C0029456	IL6	3569	0.4	GeneticVariation	BEFREE	Since obesity and <span class="disease" id="23891823-1-18-30">osteoporosis</span> present a high genetic predisposition and polymorphisms of <span class="gene" id="23891823-1-90-94">IL-6</span>, IL6R, LRP5, ESR1 and SP7 may influence the risk of both diseases, the aim of this study was to analyze the possible association of polymorphisms in these genes, as well as their haplotypes, with BMD varia…	23891823	2013
Osteoporosis	C0029456	ESR1	2099	0.4	Biomarker	BEFREE	The distribution of <span class="gene" id="27323138-5-20-24">ESR1</span> in the <span class="disease" id="27323138-5-32-44">osteoporosis</span> group and the control group was determined; the relationship between <span class="gene" id="27323138-5-114-117">ESR</span> polymorphisms and BMD was analyzed.	27323138	2016
Osteoporosis	C0029456	ESR1	2099	0.4	Biomarker	BEFREE	Evista (Raloxifene·HCl) is known as selective <span class="gene" id="28711499-4-46-63">estrogen receptor</span> modulator which has been used for the prevention and treatment of <span class="disease" id="28711499-4-130-142">osteoporosis</span> and was approved for reducing the risk of invasive breast cancer.	28711499	2017
Osteoporosis	C0029456	ESR1	2099	0.4	Biomarker	BEFREE	Raloxifene is a second-generation selective <span class="gene" id="23682072-1-44-61">estrogen receptor</span> modulator used for the prevention and treatment of <span class="disease" id="23682072-1-113-125">osteoporosis</span> and the prevention of breast cancer in postmenopausal women.	23682072	2013
Osteoporosis	C0029456	ESR1	2099	0.4	Biomarker	BEFREE	Although several drugs such as bisphosphonates, estrogen replacement treatment, and selective <span class="gene" id="27119523-2-94-111">estrogen receptor</span> modulators have been used to treat <span class="disease" id="27119523-2-147-159">osteoporosis</span>, all these are not the ideal drugs because of insufficient curative ability and adverse side effects.	27119523	2017
Osteoporosis	C0029456	ESR1	2099	0.4	GeneticVariation	BEFREE	To investigate the relation between common polymorphisms and haplotypes of the <span class="gene" id="15744038-2-79-83">ESR1</span> gene and <span class="disease" id="15744038-2-93-105">osteoporosis</span> related phenotypes in a population based cohort of 3054 Scottish women.	15744038	2005
Osteoporosis	C0029456	ESR1	2099	0.4	GeneticVariation	BEFREE	Association of <span class="gene" id="20357503-0-15-32">estrogen receptor</span>-alpha gene polymorphism with pathogenesis of <span class="disease" id="20357503-0-78-90">osteoporosis</span> in Korean vegetarian men.	20357503	2010
Osteoporosis	C0029456	IGF1	3479	0.4	GeneticVariation	BEFREE	The present study showed that there was <span class="negexp">no association</span> between the microsatellite polymorphism of IGF-I gene and BMD in Japanese postmenopausal women, but some possibility remains that the microsatellite polymorphism of <span class="gene" id="9744989-9-220-225">IGF-I</span> gene is useful to detect a kind of particular <span class="disease" id="9744989-9-272-284">osteo…	9744989	1998
Osteoporosis	C0029456	IGF1	3479	0.4	Biomarker	BEFREE	Molecular dissection of the <span class="gene" id="16183214-8-28-31">IGF</span> regulatory system and its signaling pathway in bone may reveal novel therapeutic targets for the treatment of <span class="disease" id="16183214-8-142-154">osteoporosis</span>.	16183214	2005
Osteoporosis	C0029456	ESR1	2099	0.4	GeneticVariation	LHGDN	Furthermore, polymorphic variation of the <span class="gene" id="12183765-8-42-50">ER-alpha</span> gene appears to have little effect on the pathogenesis of <span class="disease" id="12183765-8-109-121">osteoporosis</span> in men.	12183765	2002
Osteoporosis	C0029456	IL6	3569	0.4	GeneticVariation	BEFREE	Evidence suggested a role for genetic variation in <span class="gene" id="19506792-9-51-54">IL6</span> and LRP5 in conferring risk for <span class="disease" id="19506792-9-87-99">osteoporosis</span> in Caucasian women, with the latter manifest only in smokers.	19506792	2010
Osteoporosis	C0029456	ESR1	2099	0.4	GeneticVariation	BEFREE	Association of RMND1/CCDC170-<span class="gene" id="30601066-0-29-33">ESR1</span> single nucleotide polymorphisms with hip fracture and <span class="disease" id="30601066-0-88-100">osteoporosis</span> in postmenopausal women.	30601066	2019
Osteoporosis	C0029456	ESR1	2099	0.4	GeneticVariation	BEFREE	Cross-sectional studies have reported associations between a number of polymorphisms in the estrogen receptor alpha (<span class="gene" id="21734414-1-117-120">ERα</span>) gene and the body mass index, hypertension, coronary flow reserve, coronary atherosclerosis, and <span class="disease" id="21734414-1-219-231">osteoporosis</span>.	21734414	2011
Osteoporosis	C0029456	IGF1	3479	0.4	AlteredExpression	BEFREE	Furthermore, GFJ treatment before and after prednisolone-induced <span class="disease" id="31147813-4-65-77">osteoporosis</span> decreased plasma alkaline phosphatase and tartrate-resistant acid phosphatase activities and increased the level of <span class="gene" id="31147813-4-194-222">insulin-like growth factor 1</span>.	31147813	2019
Osteoporosis	C0029456	ESR1	2099	0.4	GeneticVariation	BEFREE	Recent studies have shown that <span class="gene" id="15324358-1-31-48">estrogen receptor</span>-alpha (<span class="gene" id="15324358-1-56-64">ER-alpha</span>) gene polymorphisms are associated with alterations in bone mineral density and <span class="disease" id="15324358-1-145-157">osteoporosis</span>.	15324358	2004
Osteoporosis	C0029456	ESR1	2099	0.4	Biomarker	BEFREE	Nuclear receptors such as the estrogen receptors (<span class="gene" id="28858267-1-50-53">ERα</span> and ERβ) modulate the effects of the estrogen hormones and are important targets for design of innovative chemotherapeutic agents for diseases such as breast cancer and <span class="disease" id="28858267-1-223-235">osteoporosis</span>.	28858267	2017
Osteoporosis	C0029456	ESR1	2099	0.4	GeneticVariation	BEFREE	The correlations between <span class="disease" id="28161223-6-25-37">osteoporosis</span> and either the BsmI restriction site polymorphism in VDR or the (TA)n repeat polymorphism in <span class="gene" id="28161223-6-131-135">ESR1</span> were analyzed in 73 and 67 genotyped patients, respectively.	28161223	2019
Osteoporosis	C0029456	IGF1	3479	0.4	Biomarker	BEFREE	The relations between <span class="gene" id="29498081-2-22-27">IGF-I</span> and bone mineral density (BMD) or <span class="disease" id="29498081-2-62-74">osteoporosis</span> have been assessed in previous studies but whether the associations are sex-specific remains uncertain.	29498081	2018
Osteoporosis	C0029456	IGF1	3479	0.4	Therapeutic	RGD	Growth hormone treatment prevents osteoporosis in uremic rats.	17647196	2007
Osteoporosis	C0029456	ESR1	2099	0.4	GeneticVariation	LHGDN	[Puvll and Xbal gene polymorphisms of estrogen receptor alpha in children and young adults with cancer from north-eastern region of Poland].	18942332	2008
Osteoporosis	C0029456	IGF1	3479	0.4	GeneticVariation	BEFREE	The present systematic review and meta-analysis was performed to appraise and synthesize the existing evidence, so as to provide a more precise and reliable association between polymorphisms in <span class="gene" id="29747606-2-194-199">IGF-1</span> gene and <span class="disease" id="29747606-2-209-221">osteoporosis</span>.	29747606	2018
Osteoporosis	C0029456	ESR2	2100	0.4	GeneticVariation	BEFREE	In Han Chinese women, susceptibility to <span class="disease" id="30556843-7-40-52">osteoporosis</span> may be affected by ERα Pvu-II polymorphisms and <span class="gene" id="30556843-7-101-104">ERβ</span> Alu-I polymorphisms; those carrying genotypes containing A and P alleles may have a higher risk in <span class="disease" id="30556843-7-204-216">osteoporosis</span>.	30556843	2018
Osteoporosis	C0029456	ESR1	2099	0.4	GeneticVariation	BEFREE	Genotypes and haplotypes of the <span class="gene" id="20508921-0-32-49">estrogen receptor</span> genes, but not the retinoblastoma-interacting zinc finger protein 1 gene, are associated with <span class="disease" id="20508921-0-144-156">osteoporosis</span>.	20508921	2010
Osteoporosis	C0029456	IGF1	3479	0.4	AlteredExpression	BEFREE	However, the precise relationship between the expression of <span class="gene" id="15261847-2-60-65">IGF-I</span> in bone and skeletal homeostasis or pathological conditions such as <span class="disease" id="15261847-2-134-146">osteoporosis</span>, remains poorly defined.	15261847	2004
Osteoporosis	C0029456	IL6	3569	0.4	Biomarker	BEFREE	<span class="gene" id="9441573-9-0-13">Interleukin-6</span> is negatively controlled by estrogens and androgens, and it plays a central role in the pathogenesis of the <span class="disease" id="9441573-9-122-134">osteoporosis</span> seen in conditions characterized by increased bone resorption, such as sex-steroid deficiency and hyperparathyroidism.	9441573	1998
Osteoporosis	C0029456	ESR1	2099	0.4	GeneticVariation	BEFREE	Ample studies have identified association between <span class="gene" id="21423915-2-50-67">estrogen receptor</span> (<span class="gene" id="21423915-2-69-73">ESR1</span>) gene polymorphism and decreased BMD and <span class="disease" id="21423915-2-115-127">osteoporosis</span>.	21423915	2011
Osteoporosis	C0029456	ESR1	2099	0.4	GeneticVariation	BEFREE	Our study indicates that <span class="disease" id="21646926-8-25-37">osteoporosis</span> susceptibility SNPs, such as <span class="gene" id="21646926-8-67-71">ESR1</span> (<span class="variant" dbSNP="rs1038304" genes_norm="182;2099;3107;4038">rs1038304</span>, <span class="variant" dbSNP="rs4870044" genes_norm="182;2099;3107;4038">rs4870044</span>, <span class="variant" dbSNP="rs6929137" genes_n…	21646926	2011
Osteoporosis	C0029456	ESR1	2099	0.4	Therapeutic	RGD	[The expression of estrogen receptor alpha and beta in the intervention of different estrogens in rat bone metabolism].	16955786	2006
Osteoporosis	C0029456	ESR1	2099	0.4	Biomarker	HPO
Osteoporosis	C0029456	IL6	3569	0.4	GeneticVariation	BEFREE	Our data showed that TNF-α and <span class="gene" id="27401061-9-31-35">IL-6</span> polymorphisms were associated with overall and site-specific <span class="disease" id="27401061-9-97-100">OST</span> in both sexes, and that these associations were dependent on <span class="variant" dbSNP="rs1805096" genes_norm="3569;3952;3953;7124">rs1805096</span> and <span class="variant" dbSNP="rs1892534" gen…	27401061	2016
Osteoporosis	C0029456	IGF1	3479	0.4	Biomarker	BEFREE	<span class="gene" id="29474865-1-0-28">Insulin-like growth factor 1</span> (<span class="gene" id="29474865-1-30-35">IGF-1</span>) has been associated with <span class="disease" id="29474865-1-62-74">osteoporosis</span>, cardiovascular disease, cancer, neurodegenerative diseases, and mortality in middle and older aged adults.	29474865	2018
Osteoporosis	C0029456	ESR1	2099	0.4	GeneticVariation	LHGDN	In this study, the association of two <span class="gene" id="17953702-2-38-46">ER alpha</span> gene polymorphic markers (a TA dinucleotide repeat and a single nucleotide polymorphism, G2014A) with <span class="disease" id="17953702-2-149-161">osteoporosis</span> was tested in 70 osteoporotic women, 70 non-osteoporotic women and 500 subjects from the Mexican population.	17953702	2007
Osteoporosis	C0029456	IL6	3569	0.4	Biomarker	BEFREE	Polymorphisms of the <span class="gene" id="11754993-5-21-24">IL6</span> gene are associated with changed <span class="gene" id="11754993-5-58-61">IL6</span> gene expression, and with altered immune responses resulting in such phenotypes as early transplant rejection, the development of anti-histone antibodies in systemic lupus erythematosus, or altered bone resorption in <span class="disease" id…	11754993	2002
Osteoporosis	C0029456	IGF1	3479	0.4	Biomarker	HPO
Osteoporosis	C0029456	IGF1	3479	0.4	Biomarker	BEFREE	<span class="gene" id="10599704-3-0-28">Insulin-like growth factor I</span> (<span class="gene" id="10599704-3-30-35">IGF-I</span>) is an attractive candidate gene for <span class="disease" id="10599704-3-73-85">osteoporosis</span> susceptibility, because <span class="gene" id="10599704-3-110-115">IGF-I</span> has marked effects on bone cells and has been implicated in the pathogenesis of <span c…	10599704	1999
Osteoporosis	C0029456	ESR1	2099	0.4	Biomarker	BEFREE	Raloxifene is an FDA-approved <span class="gene" id="31518568-4-30-47">estrogen receptor</span> drug that is used to treat <span class="disease" id="31518568-4-75-87">osteoporosis</span>, but it was recently found to also show noteworthy CB2 inverse agonism.	31518568	2019
Osteoporosis	C0029456	ESR1	2099	0.4	Biomarker	BEFREE	Bazedoxifene, a selective <span class="gene" id="29443456-1-26-43">estrogen receptor</span> modulator with proestrogenic effects on bone and lipid metabolism and antiestrogenic effects on the breast and endometrium, is a treatment option for <span class="disease" id="29443456-1-194-206">osteoporosis</span> in postmenopausal women.	29443456	2018
Osteoporosis	C0029456	IGF1	3479	0.4	AlteredExpression	BEFREE	In the logistic regression model, the COLIA1 Sp1 polymorphism, S-25OHD, s-<span class="gene" id="15592793-7-74-79">IGF-I</span> and physical activity variables were independently associated with <span class="disease" id="15592793-7-147-159">osteoporosis</span>.	15592793	2004
Osteoporosis	C0029456	ESR1	2099	0.4	GeneticVariation	BEFREE	We report the association of a newly identified synonymous <span class="variant" dbSNP="NA" genes_norm="NA">G2014A</span> single nucleotide polymorphism (SNP) which does not alter the amino acid sequence in exon 8 of the <span class="gene" id="11846326-1-165-182">estrogen receptor</span>-alpha (ERalpha) gene with <span class="disease" id="11846326-1-209-221">osteoporosis</span> in Thai postmenopa…	11846326	2001
Osteoporosis	C0029456	ESR1	2099	0.4	GeneticVariation	LHGDN	The specific XbaI and PvuII polymorphisms of the <span class="gene" id="17324916-4-49-51">Er</span> gene are associated with low bMD at all bMD measurement sites in the bulgarian female population. they might therefore become useful genetic markers in <span class="disease" id="17324916-4-204-216">osteoporosis</span> risk assessment in this specific population.	17324916	2007
Osteoporosis	C0029456	ESR1	2099	0.4	GeneticVariation	BEFREE	Association analyses and multivariate two-step regression model of social and molecular parameters, demonstrated that in comparison to the VDR, <span class="gene" id="19255718-6-144-147">ESR</span>, CTR polymorphisms, physical activities and healthy diet, associated with outdoor work are the best favourable prognostic factors for <span class="disease" id="19255718-6-282-294">osteoporosis</span>.	19255718	2009
Osteoporosis	C0029456	ESR1	2099	0.4	Biomarker	BEFREE	Bazedoxifene (BZA), a chemically distinct selective <span class="gene" id="30144296-1-52-69">estrogen receptor</span> modulator, has demonstrated efficacy and long-term safety in phase 3 placebo-controlled studies for prevention and treatment of <span class="disease" id="30144296-1-198-210">osteoporosis</span>.	30144296	2018
Osteoporosis	C0029456	ESR1	2099	0.4	AlteredExpression	LHGDN	Our results highlight the significance of B cells in the etiology of <span class="disease" id="18433299-11-69-81">osteoporosis</span> and suggest a novel mechanism for postmenopausal osteoporosis (i.e., that downregulation of <span class="gene" id="18433299-11-174-178">ESR1</span> and MAPK3 in B cells regulates secretion of factors, leading to increased osteoclastogenesis or decreased osteoblasto…	18433299	2008
Osteoporosis	C0029456	ESR2	2100	0.4	GeneticVariation	LHGDN	To determine whether <span class="gene" id="16777502-2-21-43">estrogen receptor beta</span> (<span class="gene" id="16777502-2-45-49">ESR2</span>) gene is an <span class="disease" id="16777502-2-62-74">osteoporosis</span> risk gene, we examined its association with bone mineral density (BMD) and fracture risk.	16777502	2006
Osteoporosis	C0029456	ESR1	2099	0.4	GeneticVariation	BEFREE	The introduction of another variable, the <span class="gene" id="9506753-12-42-44">ER</span> genotype, in the analysis of VDR genetic determination of BMD, may represent a useful model in the identification of patients at risk of developing a multigenic disorder like <span class="disease" id="9506753-12-220-232">osteoporosis</span>.	9506753	1998
Osteoporosis	C0029456	IL6	3569	0.4	Biomarker	BEFREE	The pleiotropic cytokine <span class="gene" id="7964514-1-25-38">interleukin 6</span> (<span class="gene" id="7964514-1-40-44">IL-6</span>) plays a role in the pathogenesis of various diseases, such as multiple myeloma, autoimmune and inflammatory diseases and <span class="disease" id="7964514-1-167-179">osteoporosis</span>.	7964514	1994
Osteoporosis	C0029456	ESR1	2099	0.4	Biomarker	BEFREE	Bioavailable isoflavones with selective <span class="gene" id="28768651-3-40-57">estrogen receptor</span> affinity show potential to prevent and treat <span class="disease" id="28768651-3-103-115">osteoporosis</span> while minimizing or eliminating carcinogenic side effects.&lt;b&gt;Objective:&lt;/b&gt; In this study, we sought to determine the beneficial effects of a bioavailable isoflavone and …	28768651	2017
Osteoporosis	C0029456	IGF1	3479	0.4	GeneticVariation	BEFREE	In conclusion, our results sug-gest that the TT genotype of <span class="gene" id="26214445-5-60-65">IGF-I</span> <span class="variant" dbSNP="rs35767" genes_norm="3479">rs35767</span> was associated with an in-creased risk of <span class="disease" id="26214445-5-116-128">osteoporosis</span>, suggesting that this polymorphism can be used as a predictive factor for osteoporosis risk.	26214445	2015
Osteoporosis	C0029456	ESR1	2099	0.4	Biomarker	BEFREE	It has been suggested that altered estrogen or <span class="gene" id="29030155-2-47-64">estrogen receptor</span> α/β (<span class="gene" id="29030155-2-70-73">ERα</span>/β) signaling may be involved in diabetic <span class="disease" id="29030155-2-115-127">osteoporosis</span>.	29030155	2017
Osteoporosis	C0029456	ANTXR2	118429	0.4	Biomarker	CTD_human	Mutations in capillary morphogenesis gene-2 result in the allelic disorders juvenile hyaline fibromatosis and infantile systemic hyalinosis.	12973667	2003
Osteoporosis	C0029456	ESR1	2099	0.4	GeneticVariation	BEFREE	Association of <span class="gene" id="8526937-0-15-32">estrogen receptor</span> dinucleotide repeat polymorphism with <span class="disease" id="8526937-0-71-83">osteoporosis</span>.	8526937	1995
Osteoporosis	C0029456	IL6	3569	0.4	Biomarker	BEFREE	The concentrations of CTX (266.61 ± 64.65 vs 293.09 ± 72.34 vs 235.48 ± 62.85, P &lt; 0.05), <span class="gene" id="31823500-6-90-94">IL-6</span> (44.36 ± 6.45 vs 48.05 ± 8.04 vs 39.06 ± 7.95, P &lt; 0.05) and TNF-α (30.53 ± 6.28 vs 34.52 ± 7.15 vs 28.66 ± 6.19, P &lt; 0.01) in the hypertension group and in the H-type hypertension group were significantly higher than those in the <span class="dis…	31823500	2019
Osteoporosis	C0029456	ESR1	2099	0.4	Biomarker	BEFREE	Genotyping of 14 single-nucleotide polymorphisms (SNPs) corresponding to vitamin D receptor gene, <span class="gene" id="19506792-4-98-117">estrogen receptor 1</span>, collagen type 1 alpha 1, IL6, transcription growth factor beta, apolipoprotein E, and LRP5 genes was performed in cases (n = 309) with <span class="disease" id="19506792-4-254-266">osteoporosis</span> and controls (n = 293) with no…	19506792	2010
Osteoporosis	C0029456	ESR1	2099	0.4	GeneticVariation	BEFREE	Furthermore, polymorphic variation of the <span class="gene" id="12183765-8-42-50">ER-alpha</span> gene appears to have little effect on the pathogenesis of <span class="disease" id="12183765-8-109-121">osteoporosis</span> in men.	12183765	2002
Osteoporosis	C0029456	ESR1	2099	0.4	Biomarker	BEFREE	Selective <span class="gene" id="27974229-0-10-27">estrogen receptor</span> modulators and the vitamin D analogue eldecalcitol block bone loss in male <span class="disease" id="27974229-0-103-115">osteoporosis</span>.	27974229	2017
Osteoporosis	C0029456	AR	367	0.39	Biomarker	BEFREE	Objective Polymorphism of the <span class="gene" id="16117826-1-30-47">androgen receptor</span> (<span class="gene" id="16117826-1-49-51">AR</span>) has been related to various pathophysiological conditions, such as <span class="disease" id="16117826-1-120-132">osteoporosis</span> and infertility.	16117826	2005
Osteoporosis	C0029456	AR	367	0.39	Biomarker	BEFREE	Finally, the application of selective <span class="gene" id="31731497-5-38-55">androgen receptor</span> modulators may provide new approaches for the treatment of <span class="disease" id="31731497-5-115-127">osteoporosis</span> and fractures as well as building stronger bones in diseases dependent on androgens/AR status.	31731497	2019
Osteoporosis	C0029456	AR	367	0.39	GeneticVariation	BEFREE	The estrogen and <span class="gene" id="14667136-3-17-34">androgen receptor</span> genes are therefore strong candidates for mediating the genetic influence on bone mass and risk of <span class="disease" id="14667136-3-134-146">osteoporosis</span>.	14667136	2003
Osteoporosis	C0029456	AR	367	0.39	GeneticVariation	BEFREE	Genetic variants of the <span class="gene" id="15536520-1-24-41">androgen receptor</span> and klotho protein may contribute to variation in bone mass as well as to predisposition to <span class="disease" id="15536520-1-134-146">osteoporosis</span>.	15536520	2005
Osteoporosis	C0029456	AR	367	0.39	Therapeutic	RGD	Bone anabolic effects of S-40503, a novel nonsteroidal selective androgen receptor modulator (SARM), in rat models of osteoporosis.	14600402	2003
Osteoporosis	C0029456	AR	367	0.39	GeneticVariation	BEFREE	Polymorphisms in the <span class="gene" id="14517714-1-21-38">androgen receptor</span> ( AR) gene and genes encoding enzymes involved in synthesis of sex steroids (e.g., the CYP19 gene encoding aromatase) have recently received attention in <span class="disease" id="14517714-1-193-205">osteoporosis</span> research.	14517714	2004
Osteoporosis	C0029456	AR	367	0.39	GeneticVariation	LHGDN	The present study suggests that the <span class="gene" id="12593895-7-36-53">androgen receptor</span> gene microsatellite polymorphism may be a candidate genetic marker for risk of <span class="disease" id="12593895-7-133-145">osteoporosis</span> in postmenopausal women.	12593895	2003
Osteoporosis	C0029456	AR	367	0.39	Biomarker	BEFREE	<span class="gene" id="30569509-1-0-17">Androgen receptor</span> (<span class="gene" id="30569509-1-19-21">AR</span>) is closely associated with a group of hormone-related diseases including the cancers of prostate, breast, ovary, pancreas, etc and anabolic deficiencies such as muscle atrophy and <span class="disease" id="30569509-1-203-215">osteoporosis</span>.	30569509	2019
Osteoporosis	C0029456	AR	367	0.39	GeneticVariation	BEFREE	Furthermore, we considered the complex relationship between male <span class="disease" id="24994579-8-65-77">osteoporosis</span> and hypogonadism, by specifically addressing the role of androgens in male bone physiology and the diagnostic approach to male <span class="disease" id="24994579-8-205-217">osteoporosis</span> and hypogonadism and also by dealing with some new related aspects such as th…	24994579	2014
Osteoporosis	C0029456	AR	367	0.39	AlteredExpression	BEFREE	<span class="gene" id="30639122-1-0-17">Androgen receptor</span> (<span class="gene" id="30639122-1-19-21">AR</span>) is a ligand-activated transcription factor that plays a pivotal role in the development and progression of many severe diseases such as prostate cancer, muscle atrophy, and <span class="disease" id="30639122-1-196-208">osteoporosis</span>.	30639122	2018
Osteoporosis	C0029456	AR	367	0.39	Biomarker	HPO
Osteoporosis	C0029456	KL	9365	0.38	AlteredExpression	BEFREE	Serum <span class="gene" id="29665846-12-6-12">Klotho</span> protein levels in the <span class="disease" id="29665846-12-35-47">osteoporosis</span> group were clearly lower than those in the normal bone mass group and osteopenia group (P &lt; 0.05).	29665846	2018
Osteoporosis	C0029456	KL	9365	0.38	Biomarker	BEFREE	Down-regulation or lack of α-<span class="gene" id="30671592-5-29-35">klotho</span> induces a premature aging-like phenotype, resulting from hyperphosphatemia, and leading to conditions such as ectopic calcification and <span class="disease" id="30671592-5-172-184">osteoporosis</span>.	30671592	2019
Osteoporosis	C0029456	KL	9365	0.38	Biomarker	BEFREE	Secreted <span class="gene" id="31135568-7-9-15">klotho</span> is another newly described hormone with effects on several systems.Clinical studies have focused on treatments for hyperparathyroidism and phosphate, and frustrating limitations of the treatments used for ordinary <span class="disease" id="31135568-7-230-242">osteoporosis</span>.	31135568	2019
Osteoporosis	C0029456	KL	9365	0.38	GeneticVariation	BEFREE	Genetic variants of the androgen receptor and <span class="gene" id="15536520-1-46-52">klotho</span> protein may contribute to variation in bone mass as well as to predisposition to <span class="disease" id="15536520-1-134-146">osteoporosis</span>.	15536520	2005
Osteoporosis	C0029456	KL	9365	0.38	Biomarker	BEFREE	These findings indicate that the <span class="gene" id="12110410-8-33-39">klotho</span> gene may be a candidate for the genetic regulation of common age-related diseases like <span class="disease" id="12110410-8-127-139">osteoporosis</span> and spondylosis, and we provide the first evidence suggesting that this gene may be involved in the etiology of human diseases.	12110410	2002
Osteoporosis	C0029456	KL	9365	0.38	GeneticVariation	BEFREE	Mice carrying a loss-of-function mutation in either the <span class="gene" id="28232146-2-56-62">Klotho</span> or Fgf23 gene develop many similar phenotypes including <span class="disease" id="28232146-2-119-131">osteoporosis</span>.	28232146	2017
Osteoporosis	C0029456	KL	9365	0.38	AlteredExpression	BEFREE	We conclude that a defect in <span class="gene" id="10892339-7-29-35">klotho</span> gene expression leads to the independent impairment of osteoblast and osteoclast differentiation, which can be a cause of low-turnover <span class="disease" id="10892339-7-171-183">osteoporosis</span>.	10892339	2000
Osteoporosis	C0029456	KL	9365	0.38	Biomarker	CTD_human	A defect in <span class="gene" id="9363890-2-12-18">klotho</span> gene expression in the mouse results in a syndrome that resembles human ageing, including a short lifespan, infertility, arteriosclerosis, skin atrophy, <span class="disease" id="9363890-2-172-184">osteoporosis</span> and emphysema.	9363890	1997
Osteoporosis	C0029456	KL	9365	0.38	Biomarker	BEFREE	<span class="gene" id="27576165-1-0-6">Klotho</span> is a hormone secreted into human cerebrospinal fluid (CSF), plasma and urine that promotes longevity and influences the onset of several premature senescent phenotypes in mice and humans, including atherosclerosis, cardiovascular disease, stroke and <span class="disease" id="27576165-1-257-269">osteoporosis</span>.	27576165	2016
Osteoporosis	C0029456	REN	5972	0.37	GeneticVariation	BEFREE	Transgenic mice that express only the human <span class="gene" id="18847324-4-44-49">renin</span> gene were normotensive and yet exhibited a low bone mass, suggesting that <span class="disease" id="18847324-4-124-136">osteoporosis</span> occurs independently of the development of hypertension per se.	18847324	2009
Osteoporosis	C0029456	REN	5972	0.37	Biomarker	BEFREE	Effects of 1,25-dihydroxyvitamin D&lt;sub&gt;3&lt;/sub&gt; on the local bone <span class="gene" id="28587403-0-65-70">renin</span>-angiotensin system in a murine model of glucocorticoid-induced <span class="disease" id="28587403-0-134-146">osteoporosis</span>.	28587403	2017
Osteoporosis	C0029456	REN	5972	0.37	Biomarker	BEFREE	The skeletal <span class="gene" id="26439241-4-13-18">renin</span>-angiotensin system plays key role in the pathological process of <span class="disease" id="26439241-4-84-96">osteoporosis</span>.	26439241	2016
Osteoporosis	C0029456	REN	5972	0.37	Biomarker	BEFREE	Tissue <span class="gene" id="29145244-1-7-12">renin</span>-angiotensin-aldosterone system (RAAS) activation in sites of <span class="disease" id="29145244-1-74-86">osteoporosis</span> had been demonstrated in animal studies; however, the possibility of RAAS blockade to prevent future osteoporotic fracture had rarely been verified in clinical studies.	29145244	2017
Osteoporosis	C0029456	REN	5972	0.37	Biomarker	BEFREE	The <span class="gene" id="31209511-0-4-9">renin</span>-angiotensin aldosterone system and <span class="disease" id="31209511-0-45-57">osteoporosis</span>: findings from the Women's Health Initiative.	31209511	2019
Osteoporosis	C0029456	REN	5972	0.37	Biomarker	CTD_human	Transgenic mice that express only the human <span class="gene" id="18847324-4-44-49">renin</span> gene were normotensive and yet exhibited a low bone mass, suggesting that <span class="disease" id="18847324-4-124-136">osteoporosis</span> occurs independently of the development of hypertension per se.	18847324	2009
Osteoporosis	C0029456	REN	5972	0.37	GeneticVariation	BEFREE	By contrast, people living in a nursing home were less commonly prescribed statins (RR = 0.2), nonsteroidal antiinflammatory drugs (NSAIDs) (RR = 0.3), <span class="disease" id="30782115-9-152-164">osteoporosis</span> drugs (RR = 0.3), thiazide diuretics (RR = 0.4), calcium channel blockers (RR = 0.5) or <span class="gene" id="30782115-9-253-258">renin</span>-angiotensin inhibitors (RR = 0.5).	30782115	2019
Osteoporosis	C0029456	REN	5972	0.37	AlteredExpression	BEFREE	Tetrahydroxy stilbene glucoside (TSG), an active component from medicinal herb Polygonum multiflorum Thunb, could block the activity of the tissue <span class="gene" id="30456807-1-147-152">renin</span>-angiotensin system (RAS), which plays a critical role in development of diabetic <span class="disease" id="30456807-1-234-246">osteoporosis</span>.	30456807	2019
Osteoporosis	C0029456	SOD2	6648	0.34	GeneticVariation	BEFREE	<span class="gene" id="26336112-0-0-22">Superoxide Dismutase 2</span> Polymorphisms and <span class="disease" id="26336112-0-41-53">Osteoporosis</span> in Asian Indians: A Genetic Association Analysis.	26336112	2015
Osteoporosis	C0029456	SOD2	6648	0.34	Biomarker	CTD_human	Proteomic analysis of circulating monocytes in Chinese premenopausal females with extremely discordant bone mineral density.	18924182	2008
Osteoporosis	C0029456	SOD2	6648	0.34	GeneticVariation	BEFREE	Furthermore, antioxidant enzymes have been observed to have low protective activity in women with <span class="disease" id="22089180-2-98-110">osteoporosis</span>.The aim of the present study was to examine <span class="negexp">any association</span> of selected gene polymorphisms of the glutathione S-reductase (GSR), superoxide dismutase (SOD1 and <span class="gene" id="22089180-2-271-275">SOD2<…	22089180	2012
Osteoporosis	C0029456	SOD2	6648	0.34	Biomarker	BEFREE	In conclusion, this integrative evidence from DNA, RNA, and protein levels support <span class="gene" id="21773993-8-83-87">SOD2</span> as a susceptibility gene for <span class="disease" id="21773993-8-117-129">osteoporosis</span>.	21773993	2011
Osteoporosis	C0029456	SOD2	6648	0.34	AlteredExpression	BEFREE	Atg7 and <span class="gene" id="30216504-3-9-13">SOD2</span> gene relative expression were evaluated by SYBR green quantitative real-time-polymerase chain reaction in the osteoporotic group (n = 26) versus the <span class="disease" id="30216504-3-163-175">osteoporosis</span> free group (n = 14).	30216504	2018
Osteoporosis	C0029456	POMC	5443	0.33	Biomarker	CTD_human	Cushing's syndrome secondary to ACTH-secreting Wilms' tumor.	4367732	1974
Osteoporosis	C0029456	POMC	5443	0.33	Biomarker	CTD_human	Disturbed calcium and phosphate homeostasis during treatment with ACTH of infantile spasms.	3017235	1986
Osteoporosis	C0029456	POMC	5443	0.33	Biomarker	CTD_human	Cushing's disease in dogs and humans.	19153526	2009
Osteoporosis	C0029456	GPC6	10082	0.33	Biomarker	CTD_human	Identification of 153 new loci associated with heel bone mineral density and functional involvement of <span class="gene" id="28869591-0-103-107">GPC6</span> in <span class="disease" id="28869591-0-111-123">osteoporosis</span>.	28869591	2017
Osteoporosis	C0029456	GPC6	10082	0.33	Biomarker	BEFREE	Overall, tremendous progress in the field of the genetics of <span class="disease" id="30980960-5-61-73">osteoporosis</span> has been achieved with the discovery of WNT16, EN1, DAAM2, and <span class="gene" id="30980960-5-137-141">GPC6</span> among others.	30980960	2019
Osteoporosis	C0029456	POMC	5443	0.33	GeneticVariation	BEFREE	<span class="disease" id="1655458-4-0-12">Osteoporosis</span> was subsequently discovered in one of our previously reported patients with <span class="gene" id="1655458-4-89-93">ACTH</span> insensitivity.	1655458	1991
Osteoporosis	C0029456	POMC	5443	0.33	Biomarker	CTD_human	ACTH therapy in infantile spasms: side effects.	6254450	1980
Osteoporosis	C0029456	POMC	5443	0.33	Biomarker	CTD_human	Renal and pancreatic calcification during treatment of infantile spasms with ACTH.	6143199	1984
Osteoporosis	C0029456	POMC	5443	0.33	GeneticVariation	LHGDN	Association of single nucleotide polymorphisms in the promoter region of the pro-opiomelanocortin gene (POMC) with low bone mineral density in adult women.	15864412	2005
Osteoporosis	C0029456	POMC	5443	0.33	Biomarker	BEFREE	The present study proposes <span class="gene" id="30496742-7-27-32">α-MSH</span> as a potential therapeutic agent to stimulate bone formation for <span class="disease" id="30496742-7-98-110">osteoporosis</span> and bone defect.	30496742	2019
Osteoporosis	C0029456	GPC6	10082	0.33	Biomarker	BEFREE	Identification of 153 new loci associated with heel bone mineral density and functional involvement of <span class="gene" id="28869591-0-103-107">GPC6</span> in <span class="disease" id="28869591-0-111-123">osteoporosis</span>.	28869591	2017
Osteoporosis	C0029456	GPC6	10082	0.33	Biomarker	BEFREE	<span class="gene" id="29794560-5-0-10">Glypican 6</span>, a membrane surface proteoglycan involved in cellular growth control and differentiation, was identified as a novel determinant of BMD and represents a possible drug target for treatment of <span class="disease" id="29794560-5-201-213">osteoporosis</span>.	29794560	2018
Osteoporosis	C0029456	CA2	760	0.32	Biomarker	BEFREE	Prevalence of VFs among smokers and patients with chronic obstructive pulmonary disease (COPD) is high, and an association between <span class="gene" id="31768590-1-131-134">CAC</span> and <span class="disease" id="31768590-1-139-151">osteoporosis</span> has been described.	31768590	2020
Osteoporosis	C0029456	CA2	760	0.32	AlteredExpression	BEFREE	Carbonic anhydrase II (<span class="gene" id="29937490-1-23-27">CAII</span>) is a zinc-containing metalloenzyme whose aberrant activity is associated with various diseases such as glaucoma, <span class="disease" id="29937490-1-142-154">osteoporosis</span>, and different types of tumors; therefore, the development of CAII inhibitors, which can represent promising therapeutic agents for the treatme…	29937490	2018
Osteoporosis	C0029456	CA2	760	0.32	Biomarker	CTD_human	Proteomic analysis of circulating monocytes in Chinese premenopausal females with extremely discordant bone mineral density.	18924182	2008
Osteoporosis	C0029456	ANXA2	302	0.31	Biomarker	CTD_human	Proteomic analysis of circulating monocytes in Chinese premenopausal females with extremely discordant bone mineral density.	18924182	2008
Osteoporosis	C0029456	GPX1	2876	0.31	GeneticVariation	BEFREE	The aim of present study was to associate genetic variances of <span class="gene" id="21045266-3-63-67">GPX1</span> enzyme with bone mineral density (BMD) and biochemical bone turnover markers and to show the influence of antioxidative defence system in genetics of <span class="disease" id="21045266-3-218-230">osteoporosis</span>.	21045266	2010
Osteoporosis	C0029456	TPM4	7171	0.31	Biomarker	BEFREE	There are various protein factors, such as DDX5, PSMC2, CSNK1A1, PLIN1, ILK, and <span class="gene" id="30739146-10-81-85">TPM4</span>, differentially expressed in the bone marrow microenvironment of osteoporotic patients, providing new ideas for finding therapeutic targets for <span class="disease" id="30739146-10-230-242">osteoporosis</span>.	30739146	2019
Osteoporosis	C0029456	TPM4	7171	0.31	Biomarker	CTD_human	Proteomic analysis of circulating monocytes in Chinese premenopausal females with extremely discordant bone mineral density.	18924182	2008
Osteoporosis	C0029456	GSN	2934	0.31	Biomarker	CTD_human	Proteomic analysis of circulating monocytes in Chinese premenopausal females with extremely discordant bone mineral density.	18924182	2008
Osteoporosis	C0029456	GPX1	2876	0.31	Biomarker	CTD_human	Proteomic analysis of circulating monocytes in Chinese premenopausal females with extremely discordant bone mineral density.	18924182	2008
Osteoporosis	C0029456	GAPDH	2597	0.31	Biomarker	CTD_human	Proteomic analysis of circulating monocytes in Chinese premenopausal females with extremely discordant bone mineral density.	18924182	2008
Osteoporosis	C0029456	LTF	4057	0.31	Therapeutic	CTD_human	Iron loading: a risk factor for osteoporosis.	16648989	2006
Osteoporosis	C0029456	GSN	2934	0.31	Biomarker	BEFREE	We concluded that plasma <span class="gene" id="29787615-9-25-28">GSN</span> was associated with hip BMD in Chinese postmenopausal women and plasma <span class="gene" id="29787615-9-100-103">GSN</span> might be a potential risk biomarker for <span class="disease" id="29787615-9-144-156">osteoporosis</span>.	29787615	2018
Osteoporosis	C0029456	ANXA2	302	0.31	Biomarker	BEFREE	The above integrative evidence strongly supports the concept that <span class="gene" id="21817168-9-66-71">ANXA2</span> is involved in the pathogenesis of <span class="disease" id="21817168-9-107-119">osteoporosis</span> in humans.	21817168	2011
Osteoporosis	C0029456	ZDHHC13	54503	0.31	Biomarker	CTD_human	Mice with alopecia, <span class="disease" id="20548961-0-20-32">osteoporosis</span>, and systemic amyloidosis due to mutation in <span class="gene" id="20548961-0-78-85">Zdhhc13</span>, a gene coding for palmitoyl acyltransferase.	20548961	2010
Osteoporosis	C0029456	LTF	4057	0.31	Biomarker	LHGDN	Lactoferrin and bone; structure-activity relationships.	16936800	2006
Osteoporosis	C0029456	P4HB	5034	0.31	Biomarker	CTD_human	Proteomic analysis of circulating monocytes in Chinese premenopausal females with extremely discordant bone mineral density.	18924182	2008
Osteoporosis	C0029456	P4HB	5034	0.31	AlteredExpression	BEFREE	We found that ER molecular chaperones, such as BiP (immunoglobulin heavy-chain binding protein) and <span class="gene" id="19760141-5-100-103">PDI</span> (protein-disulfide isomerase) are down-regulated in osteoblasts from <span class="disease" id="19760141-5-173-185">osteoporosis</span> patients.	19760141	2010
Osteoporosis	C0029456	GAPDH	2597	0.31	Biomarker	BEFREE	Angiotensinogen (AGT), stromelysin-1 (MMP3), heparanase (HPSE) and <span class="gene" id="27389089-6-67-107">glyceraldehyde-3-phosphate dehydrogenase</span> (<span class="gene" id="27389089-6-109-114">GAPDH</span>) were screened as candidate protein targets of QGD treatment, which were related to metabolic mechanism of bone remodeling and/or bone collagen of <span class="disease" id="27389089-6-2…	27389089	2017
Osteoporosis	C0029456	ZDHHC13	54503	0.31	Biomarker	BEFREE	We previously reported that in mice, deficiency of <span class="gene" id="28526873-2-51-58">Zdhhc13</span>, a member of the PAT family, causes severe phenotypes including amyloidosis, alopecia, and <span class="disease" id="28526873-2-150-162">osteoporosis</span>.	28526873	2017
Osteoporosis	C0029456	LTF	4057	0.31	Therapeutic	CTD_human	Lactoferrin and bone; structure-activity relationships.	16936800	2006
Osteoporosis	C0029456	BGLAP	632	0.3	GeneticVariation	BEFREE	A common polymorphism <span class="variant" dbSNP="rs1800247" genes_norm="632">rs1800247</span> in <span class="gene" id="26194493-14-35-46">osteocalcin</span> gene may affect the risk of <span class="disease" id="26194493-14-75-87">osteoporosis</span> and fracture and serum total <span class="gene" id="26194493-14-117-128">osteocalcin</span> levels in Chinese, and there may be gender differences…	26194493	2016
Osteoporosis	C0029456	ATIC	471	0.3	Biomarker	CTD_human	Proteomic analysis of circulating monocytes in Chinese premenopausal females with extremely discordant bone mineral density.	18924182	2008
Osteoporosis	C0029456	IDH2	3418	0.3	Biomarker	CTD_human	Proteomic analysis of circulating monocytes in Chinese premenopausal females with extremely discordant bone mineral density.	18924182	2008
Osteoporosis	C0029456	OXCT1	5019	0.3	Biomarker	CTD_human	Proteomic analysis of circulating monocytes in Chinese premenopausal females with extremely discordant bone mineral density.	18924182	2008
Osteoporosis	C0029456	ADCY5	111	0.3	Biomarker	CTD_human	"Adenylyl cyclase 5: a new clue in the search for the ""fountain of youth""?"	18029912	2007
Osteoporosis	C0029456	SIRT1	23411	0.3	AlteredExpression	BEFREE	Overall, these results demonstrate that resveratrol-activated <span class="gene" id="21239502-13-62-68">Sirt-1</span> plays pivotal roles in regulating the balance between the osteoclastic versus osteoblastic activity result in bone formation in vitro thereby highlighting its therapeutic potential for treating <span class="disease" id="21239502-13-263-275">osteoporosis</span> and rheumatoid arthr…	21239502	2011
Osteoporosis	C0029456	SIRT1	23411	0.3	Biomarker	BEFREE	Altogether, these findings provide strong evidence that <span class="gene" id="28937996-6-56-61">SIRT1</span> is a positive regulator of bone mass and a promising target for the development of novel therapeutics for <span class="disease" id="28937996-6-168-180">osteoporosis</span>.	28937996	2017
Osteoporosis	C0029456	BGLAP	632	0.3	Biomarker	BEFREE	Treatments of ovariectomy-induced <span class="disease" id="30643801-4-34-46">osteoporosis</span> mice with gossypol significantly increased serum <span class="gene" id="30643801-4-96-107">osteocalcin</span> and osteoprotegerin (OPG) levels; meanwhile they decreased serum RANKL levels.	30643801	2018
Osteoporosis	C0029456	BGLAP	632	0.3	Biomarker	BEFREE	<span class="gene" id="17627084-2-0-11">Osteocalcin</span> (also known as <span class="gene" id="17627084-2-27-30">BGP</span>, for <span class="gene" id="17627084-2-36-52">bone Gla protein</span>) is a significant biomarker of bone turnover and thus the <span class="gene" id="17627084-2-111-114">BGP</span> gene has been considered as an important candidate gene for <span class="disease" id="17627…	17627084	2007
Osteoporosis	C0029456	BGLAP	632	0.3	Biomarker	BEFREE	Response to teriparatide in Chinese patients with established <span class="disease" id="29066877-0-62-74">osteoporosis</span>: <span class="gene" id="29066877-0-76-87">osteocalcin</span> and lumbar spine bone-mineral density changes from teriparatide Phase III study.	29066877	2017
Osteoporosis	C0029456	BGLAP	632	0.3	AlteredExpression	BEFREE	The level of H&lt;sub&gt;2&lt;/sub&gt;S in the plasma was determined and common laboratory indicators to diagnose <span class="disease" id="30305826-5-102-114">osteoporosis</span>, such as alkaline phosphatase (ALP) activity and the levels of <span class="gene" id="30305826-5-178-189">osteocalcin</span> (<span class="gene" id="30305826-5-191-194">OCN</span>), calcitonin, parathyroid hormone and l…	30305826	2018
Osteoporosis	C0029456	BGLAP	632	0.3	AlteredExpression	BEFREE	The probable positive effects of photobiomodulation therapy (PBMT) and oxytocin (OT) treatments together or alone were evaluated on cell viability along with the changes in the gene expression of <span class="gene" id="31399862-1-196-207">Osteocalcin</span> (<span class="gene" id="31399862-1-209-211">OC</span>), Osteoprotegerin (OPG), and Runt-related transcription factor 2 (Runx2) levels of sham…	31399862	2020
Osteoporosis	C0029456	SIRT1	23411	0.3	Therapeutic	RGD	Our study was designed to investigate whether resveratrol, an agonist of <span class="gene" id="25377437-3-73-78">SIRT1</span>, could have favorable effect on <span class="disease" id="25377437-3-111-123">osteoporosis</span> and to explore the underlying mechanisms.	25377437	2014
Osteoporosis	C0029456	BGLAP	632	0.3	AlteredExpression	BEFREE	This prospective study examined the effects of once-weekly teriparatide treatment on the serum levels of sclerostin, <span class="gene" id="30573396-1-117-128">osteocalcin</span>, and bone formation markers as well as BMD of the lumbar spine and femoral neck in 32 postmenopausal women with <span class="disease" id="30573396-1-241-253">osteoporosis</span>.	30573396	2019
Osteoporosis	C0029456	IL6R	3570	0.3	Biomarker	CTD_human	Evaluation of interleukin-1 and -6 in the etiopathogenesis of idiopathic osteoporosis and osteopenia in children.	15995586	2005
Osteoporosis	C0029456	BGLAP	632	0.3	Biomarker	BEFREE	Serum levels of miRNA-19a-3p, RUNX2 and <span class="gene" id="31248594-2-40-43">OCN</span> in <span class="disease" id="31248594-2-47-59">osteoporosis</span> patients and controls were determined by quantitative real-time polymerase chain reaction (qRT-PCR).	31248594	2019
Osteoporosis	C0029456	LEP	3952	0.3	AlteredExpression	BEFREE	Compared to patients without <span class="disease" id="21376149-7-29-41">osteoporosis</span>, those with the disease had significantly lower serum levels and adipose tissue expressions of <span class="gene" id="21376149-7-137-143">leptin</span>, in association with increased serum β-crosslaps (p=0.028, p=0.034, p=0.022, respectively).	21376149	2011
Osteoporosis	C0029456	BGLAP	632	0.3	GeneticVariation	BEFREE	Therefore, if there is a deficiency of vitamin K, it can lead to <span class="disease" id="31667038-4-65-77">osteoporosis</span> due to undercarboxylated <span class="gene" id="31667038-4-103-114">osteocalcin</span>.	31667038	2019
Osteoporosis	C0029456	PIR	8544	0.3	Biomarker	GENOMICS_ENGLAND	Sex-specific effect of Pirin gene on bone mineral density in a cohort of 4000 Chinese.	19766747	2010
Osteoporosis	C0029456	BGLAP	632	0.3	GeneticVariation	BEFREE	The combined IL-6 and <span class="gene" id="12843190-6-22-33">osteocalcin</span> genotypes may prove informative for the assessment of <span class="disease" id="12843190-6-88-100">osteoporosis</span> in women.	12843190	2003
Osteoporosis	C0029456	BGLAP	632	0.3	Biomarker	BEFREE	In the blood biochemistry results, serum phosphorus, calcium, <span class="gene" id="30174513-8-62-73">osteocalcin</span>, T3, and T4 remained unchanged.The present study indicated that &lt;i&gt;P. ginseng&lt;/i&gt; might be a potential alternative medicine for the prevention and treatment of natural aging-induced <span class="disease" id="30174513-8-256-268">osteoporosis</span> in human.	30174513	2018
Osteoporosis	C0029456	LEP	3952	0.3	Biomarker	BEFREE	Unraveling the mechanisms by which <span class="gene" id="30269370-9-35-41">leptin</span> responses are sex- and location-dependent can contribute to the development of uniquely targeted <span class="disease" id="30269370-9-139-151">osteoporosis</span> therapies.	30269370	2019
Osteoporosis	C0029456	LEP	3952	0.3	Biomarker	BEFREE	Adiponectin, <span class="gene" id="28646476-13-13-19">leptin</span>, vaspin are related to markers of bone and vascular health and may contribute to the observed association between <span class="disease" id="28646476-13-134-146">osteoporosis</span> and CVD.	28646476	2017
Osteoporosis	C0029456	BGLAP	632	0.3	AlteredExpression	BEFREE	The <span class="gene" id="30537473-9-4-6">OC</span> levels had maximum AUC of 0.831 in osteopenia and 0.932 in <span class="disease" id="30537473-9-66-78">osteoporosis</span>.	30537473	2019
Osteoporosis	C0029456	FGA	2243	0.3	Biomarker	CTD_human	Proteomic analysis of circulating monocytes in Chinese premenopausal females with extremely discordant bone mineral density.	18924182	2008
Osteoporosis	C0029456	PLEK	5341	0.3	Biomarker	CTD_human	Proteomic analysis of circulating monocytes in Chinese premenopausal females with extremely discordant bone mineral density.	18924182	2008
Osteoporosis	C0029456	BGLAP	632	0.3	Biomarker	BEFREE	Rat calvaria (RC) cells were prepared from experimental model of <span class="disease" id="28478803-4-65-77">osteoporosis</span> in rat.11R-VIVIT wasused to treat cultured RC cells from wide type (WT) rat or from <span class="disease" id="28478803-4-162-174">osteoporosis</span> (OP) rat, we then measured the expressions of NFATc1, osteopontin (OPN), <span class="gene" id="28478803-4-248-259">oste…	28478803	2017
Osteoporosis	C0029456	BGLAP	632	0.3	Biomarker	RGD	Protective effects of Polygonatum sibiricum polysaccharide on ovariectomy-induced bone loss in rats.	21550389	2011
Osteoporosis	C0029456	BGLAP	632	0.3	Biomarker	BEFREE	The correlation between MAP infection and elevation of sera ucOC, reduction of active <span class="gene" id="29638140-8-86-97">osteocalcin</span> and increased calcium supports MAP infection role in CD and complications with <span class="disease" id="29638140-8-177-189">osteoporosis</span>.	29638140	2018
Osteoporosis	C0029456	SIRT1	23411	0.3	Therapeutic	RGD	Blueberry consumption prevents loss of collagen in bone matrix and inhibits senescence pathways in osteoblastic cells.	22555620	2013
Osteoporosis	C0029456	BGLAP	632	0.3	Biomarker	BEFREE	For example, in metabolic bone diseases like <span class="disease" id="29733407-3-45-57">osteoporosis</span> (OP) and renal osteodystrophy (ROD), the association with a worse cardiovascular outcome can be tentatively explained by the possible derangements of three recently discovered bone hormones (<span class="gene" id="29733407-3-249-260">osteocalcin</span>, fibroblast growth factor 23 and scle…	29733407	2018
Osteoporosis	C0029456	BGLAP	632	0.3	AlteredExpression	BEFREE	LLLI can effectively improve <span class="disease" id="29228439-11-29-41">osteoporosis</span>, increase BMD, improve bone structure and improve bone biomechanical properties in old rats; at the same time, it increases the levels of serum BAP and <span class="gene" id="29228439-11-194-197">OCN</span> and the number of osteoblasts in the bone marrow, suggesting that the osteogenesis function of ost…	29228439	2017
Osteoporosis	C0029456	BGLAP	632	0.3	Biomarker	BEFREE	C-terminal cross-linked telopeptide of type I collagen (CTx), <span class="gene" id="30181433-2-62-73">Osteocalcin</span> (OC), parathyroid hormone (PTH), and N-terminal propeptide of type I collagen (P1NP), which can be utilized to monitor the progress of <span class="disease" id="30181433-2-209-221">osteoporosis</span>, were quantified using their corresponding antibody immobilized in membranes.	30181433	2018
Osteoporosis	C0029456	LEP	3952	0.3	AlteredExpression	BEFREE	Serum levels of <span class="gene" id="27648658-6-16-22">leptin</span> and β-Crosslaps in OA with normal bone mass and osteopenic OA groups were higher than in <span class="disease" id="27648658-6-112-114">OP</span> group.	27648658	2017
Osteoporosis	C0029456	BGLAP	632	0.3	AlteredExpression	BEFREE	Since reduced <span class="gene" id="11025413-2-14-25">osteocalcin</span> production is a marker of decreased osteoblastic activity, this finding could be related to the pathogenesis of <span class="disease" id="11025413-2-138-150">osteoporosis</span> secondary to some diseases.	11025413	2000
Osteoporosis	C0029456	BGLAP	632	0.3	Biomarker	BEFREE	In this review, we resume knowledge on the crosstalk between collagen type I and selected NCPs (Transforming Growth Factor-β, Insulin-like Growth Factor-1, Decorin, Osteonectin, Osteopontin, Bone Sialoprotein and <span class="gene" id="31543432-5-213-224">Osteocalcin</span>) of bone matrix, focusing on their possible involvement and role in <span class="disease" id="31543432-5-293-295">OP</span>.	31543432	2019
Osteoporosis	C0029456	BGLAP	632	0.3	Biomarker	LHGDN	The different findings may reflect inter-population differences in the association (i.e., linkage disequilibrium) of molecular markers with BMD, and indicate the limit of using the HindIII marker of the <span class="gene" id="15108070-8-203-206">BGP</span> gene as a genetic marker to discern women susceptible to low BMD and thus <span class="disease" id="15108070-8-281-293">osteoporosis</span> in…	15108070	2004
Osteoporosis	C0029456	BGLAP	632	0.3	Biomarker	BEFREE	To evaluate whether common allelic variants in the gene encoding the vitamin D receptor (VDR) were useful in predicting differences in bone mineral density (BMD) and bone turnover rate in Koreans, we analyzed the restriction pattern of the polymerase chain reaction product of the VDR gene with the Bsm1 enzyme and serum <span class="gene" id="8530619-1-321-332">osteocalcin</span> in patients with …	8530619	1995
Osteoporosis	C0029456	SIRT1	23411	0.3	Biomarker	BEFREE	One such epigenetic regulator of particular relevance to OA is Silent Information Regulator 2 type 1 (<span class="gene" id="23276927-3-102-107">SirT1</span>) which has been linked to aging and caloric intake, Consistently, <span class="gene" id="23276927-3-174-179">SirT1</span> has been also connected with various age-associated diseases such as diabetes type II, Alzheimers and <span class="dise…	23276927	2013
Osteoporosis	C0029456	ACTG1	71	0.3	Biomarker	CTD_human	Proteomic analysis of circulating monocytes in Chinese premenopausal females with extremely discordant bone mineral density.	18924182	2008
Osteoporosis	C0029456	TUBA1B	10376	0.3	Biomarker	CTD_human	Proteomic analysis of circulating monocytes in Chinese premenopausal females with extremely discordant bone mineral density.	18924182	2008
Osteoporosis	C0029456	BGLAP	632	0.3	GeneticVariation	BEFREE	The plasma testosterone and <span class="gene" id="19650200-9-28-39">osteocalcin</span> concentrations in the subjects of eNOS <span class="variant" dbSNP="rs1799983" genes_norm="4846">G894T</span> G/T genotype were evidently higher than those in the subjects of other genotypes (P&lt;0.05); the plasma estradiol concentration in the subjects of eNOS 27 bp-VNTR a/a genotype was obviously higher tha…	19650200	2009
Osteoporosis	C0029456	BGLAP	632	0.3	GeneticVariation	BEFREE	This contrast was not explained by differences in serum levels of <span class="gene" id="9556070-9-66-77">osteocalcin</span>, parathyroid hormone, 1,25-dihydroxyvitamin D, or 25-dihydroxyvitamin D. These data suggest that genetic variation at the ER locus, singly and in relation to the vitamin D receptor gene, influences attainment and maintenance of peak bone mass in younger women, which in turn…	9556070	1998
Osteoporosis	C0029456	HDAC5	10014	0.3	Biomarker	GENOMICS_ENGLAND	MicroRNA variants as genetic determinants of bone mass.	26723575	2016
Osteoporosis	C0029456	BGLAP	632	0.3	AlteredExpression	BEFREE	Administration of resveratrol significantly decreased the serum levels of ALP and <span class="gene" id="29201210-7-82-84">OC</span> in rats with <span class="disease" id="29201210-7-98-110">osteoporosis</span>.	29201210	2017
Osteoporosis	C0029456	BGLAP	632	0.3	Biomarker	BEFREE	However, the concentrations of serum <span class="gene" id="28831400-2-37-48">osteocalcin</span> and testosterone have never been systematically compared between populations with and without primary male <span class="disease" id="28831400-2-156-168">osteoporosis</span>, a common skeletal disorder in adult males.	28831400	2017
Osteoporosis	C0029456	DAAM2	23500	0.3	Biomarker	CTD_human	An atlas of genetic influences on osteoporosis in humans and mice.	30598549	2019
Osteoporosis	C0029456	LEP	3952	0.3	AlteredExpression	BEFREE	Compared with plaque-free group, patients in the group with calcified plaques were older with a lower BMD, more cases of hypertension, diabetes and hyperlipidemia, higher levels of osteoprotegerin and <span class="gene" id="29696936-5-201-207">leptin</span> in serum and lower levels of serum adiponectin and 25 (OH) D. Severe loss of bone mass, <span class="disease" id="29696936-5-296-308">osteopo…	29696936	2019
Osteoporosis	C0029456	BGLAP	632	0.3	AlteredExpression	BEFREE	Based on the decreased levels of serum <span class="gene" id="28060768-6-39-50">osteocalcin</span> and osteoblast activity in the Akr1A1eGFP/eGFP mice, the <span class="disease" id="28060768-6-108-120">osteoporosis</span> might be caused by impaired bone formation.	28060768	2017
Osteoporosis	C0029456	BGLAP	632	0.3	Biomarker	BEFREE	The relationship between daily boron intake and <span class="gene" id="29773193-1-48-59">osteocalcin</span>-mediated <span class="disease" id="29773193-1-69-81">osteoporosis</span> was studied in boron-exposed postmenopausal women.	29773193	2018
Osteoporosis	C0029456	SIRT1	23411	0.3	Biomarker	BEFREE	MicroRNA-579-3P could inhibit osteogenic differentiation of hMSCs by regulating <span class="gene" id="31486477-18-80-85">Sirt1</span>, thereby promoting the development of <span class="disease" id="31486477-18-124-136">osteoporosis</span>.	31486477	2019
Osteoporosis	C0029456	MGLL	11343	0.3	Biomarker	CTD_human	Proteomic analysis of circulating monocytes in Chinese premenopausal females with extremely discordant bone mineral density.	18924182	2008
Osteoporosis	C0029456	WDR1	9948	0.3	Biomarker	CTD_human	Proteomic analysis of circulating monocytes in Chinese premenopausal females with extremely discordant bone mineral density.	18924182	2008
Osteoporosis	C0029456	SIRT1	23411	0.3	Biomarker	BEFREE	<span class="gene" id="28988762-4-0-6">Sirt 1</span> activators are therefore potential candidates for the treatment of <span class="disease" id="28988762-4-74-86">osteoporosis</span>.	28988762	2017
Osteoporosis	C0029456	LEP	3952	0.3	Biomarker	RGD	Propranolol Prevents <span class="disease" id="24250662-0-21-33">Osteoporosis</span> and up-regulates <span class="gene" id="24250662-0-51-57">Leptin</span> in Ovariectomized Rats.	24250662	2013
Osteoporosis	C0029456	PRDX3	10935	0.3	Biomarker	CTD_human	Proteomic analysis of circulating monocytes in Chinese premenopausal females with extremely discordant bone mineral density.	18924182	2008
Osteoporosis	C0029456	LEP	3952	0.3	Biomarker	BEFREE	For example, obese postmenopausal women, with elevated circulating <span class="gene" id="20642443-5-67-73">leptin</span> and <span class="gene" id="20642443-5-78-84">leptin</span> resistance, appear protected against the development of <span class="disease" id="20642443-5-141-153">osteoporosis</span>.	20642443	2010
Osteoporosis	C0029456	CCT2	10576	0.3	Biomarker	CTD_human	Proteomic analysis of circulating monocytes in Chinese premenopausal females with extremely discordant bone mineral density.	18924182	2008
Osteoporosis	C0029456	BGLAP	632	0.3	Biomarker	BEFREE	Multiple regression showed <span class="gene" id="29849614-11-27-38">osteocalcin</span> (&lt;i&gt;p&lt;/i&gt; &lt; 0.001) and TSH (&lt;i&gt;p&lt;/i&gt; = 0.015) as independent predictors of <span class="disease" id="29849614-11-114-126">osteoporosis</span>.	29849614	2018
Osteoporosis	C0029456	VCL	7414	0.3	Biomarker	CTD_human	Proteomic analysis of circulating monocytes in Chinese premenopausal females with extremely discordant bone mineral density.	18924182	2008
Osteoporosis	C0029456	BGLAP	632	0.3	GeneticVariation	BEFREE	Our data suggest that genetic variation at the <span class="gene" id="10486212-9-47-58">osteocalcin</span> locus impacts BMD levels in the postmenopausal period and may predispose some women to <span class="disease" id="10486212-9-146-158">osteoporosis</span>.	10486212	1999
Osteoporosis	C0029456	BGLAP	632	0.3	AlteredExpression	BEFREE	BMSCs in <span class="disease" id="31452264-6-9-11">OP</span> mice transfected with miR-196a mimic or si-GNAS displayed the elevated expression of Smo, ALP, Runx2, and OPN, as well as <span class="gene" id="31452264-6-134-150">bone gla protein</span> and tartrate-resistant acid phosphatase, elevated ALP vitality and bone formation ability as well as reduced expression of GNAS and PTCH.	31452264	2019
Osteoporosis	C0029456	RSU1	6251	0.3	Biomarker	CTD_human	Proteomic analysis of circulating monocytes in Chinese premenopausal females with extremely discordant bone mineral density.	18924182	2008
Osteoporosis	C0029456	PARK7	11315	0.3	Biomarker	CTD_human	Proteomic analysis of circulating monocytes in Chinese premenopausal females with extremely discordant bone mineral density.	18924182	2008
Osteoporosis	C0029456	FGB	2244	0.3	Biomarker	CTD_human	Proteomic analysis of circulating monocytes in Chinese premenopausal females with extremely discordant bone mineral density.	18924182	2008
Osteoporosis	C0029456	TLN1	7094	0.3	Biomarker	CTD_human	Proteomic analysis of circulating monocytes in Chinese premenopausal females with extremely discordant bone mineral density.	18924182	2008
Osteoporosis	C0029456	BGLAP	632	0.3	Biomarker	BEFREE	These results demonstrated that LC ameliorates <span class="disease" id="28268173-11-47-59">osteoporosis</span> in OVX mice by improving several important parameters including BMC, BMD, and bone-turnover markers such as <span class="gene" id="28268173-11-168-179">osteocalcin</span> and calcium levels in serum.	28268173	2017
Osteoporosis	C0029456	LEP	3952	0.3	Biomarker	BEFREE	We herein focus on the cross-regulation of fat and bone and propose that marrow fat accumulation and reduced serum <span class="gene" id="28448764-7-115-121">leptin</span> and adiponectin levels may play important roles in the pathophysiologic process of <span class="disease" id="28448764-7-205-217">osteoporosis</span> in patients with lipodystrophy.	28448764	2017
Osteoporosis	C0029456	BGLAP	632	0.3	Biomarker	BEFREE	In conclusion, serum PTH, <span class="gene" id="31597282-7-26-37">osteocalcin</span>, and alkaline phosphatase are associated with an adverse cardiovascular outcome 3 years after CABG surgery regardless of osteopoenia/<span class="disease" id="31597282-7-171-183">osteoporosis</span>, coronary/peripheral atherosclerosis, and CAC.	31597282	2019
Osteoporosis	C0029456	SIRT1	23411	0.3	AlteredExpression	BEFREE	This review summarizes recent animal and human experimental data showing that pharmacological activation of <span class="gene" id="30862606-5-108-113">SIRT1</span> may act in a manner that current treatments do not, namely by treating the imbalance in bone remodeling that is the root cause of <span class="disease" id="30862606-5-244-256">osteoporosis</span> and other bone disorders.	30862606	2019
Osteoporosis	C0029456	CAP1	10487	0.3	Biomarker	CTD_human	Proteomic analysis of circulating monocytes in Chinese premenopausal females with extremely discordant bone mineral density.	18924182	2008
Osteoporosis	C0029456	ENO1	2023	0.3	Biomarker	CTD_human	Proteomic analysis of circulating monocytes in Chinese premenopausal females with extremely discordant bone mineral density.	18924182	2008
Osteoporosis	C0029456	LEP	3952	0.3	AlteredExpression	BEFREE	The level of H&lt;sub&gt;2&lt;/sub&gt;S in the plasma was determined and common laboratory indicators to diagnose <span class="disease" id="30305826-5-102-114">osteoporosis</span>, such as alkaline phosphatase (ALP) activity and the levels of osteocalcin (OCN), calcitonin, parathyroid hormone and <span class="gene" id="30305826-5-233-239">leptin</span> were measured.	30305826	2018
Osteoporosis	C0029456	BGLAP	632	0.3	AlteredExpression	BEFREE	In OA bone, significantly higher expression of PPARγ2 and adiponectin as well as RUNX2, osterix and <span class="gene" id="21854818-6-100-111">osteocalcin</span> were obtained, suggesting higher adipogenesis and osteoblastogenesis in OA than in <span class="disease" id="21854818-6-195-197">OP</span>.	21854818	2011
Osteoporosis	C0029456	PSMA2	5683	0.3	Biomarker	CTD_human	Proteomic analysis of circulating monocytes in Chinese premenopausal females with extremely discordant bone mineral density.	18924182	2008
Osteoporosis	C0029456	BGLAP	632	0.3	Biomarker	BEFREE	To date, <span class="negexp">no studies have been carried out in obese subjects aiming to study the relationship</span> between serum <span class="gene" id="28847266-3-107-109">OC</span> and UA, given that obesity is considered as a risk factor for <span class="disease" id="28847266-3-172-184">osteoporosis</span> and fracture and, at the same time, for cardiovascular events.	28847266	2017
Osteoporosis	C0029456	BGLAP	632	0.3	AlteredExpression	BEFREE	Cbfa-1 (Runx-2) and <span class="gene" id="17000892-0-20-31">osteocalcin</span> expression by human osteoblasts in heparin <span class="disease" id="17000892-0-75-87">osteoporosis</span> in vitro.	17000892	2006
Osteoporosis	C0029456	SIRT1	23411	0.3	AlteredExpression	BEFREE	The aim of the study is to identify whether the overexpression of <span class="gene" id="30318050-3-66-71">Sirt1</span> in MSCs could restore skeletal growth retardation and <span class="disease" id="30318050-3-126-138">osteoporosis</span> in Bmi-1 deficient mice.	30318050	2018
Osteoporosis	C0029456	SIRT1	23411	0.3	AlteredExpression	BEFREE	Moreover, Western bolt analysis showed that expression of <span class="gene" id="31804494-7-58-63">SIRT1</span>, LC3, and Beclin-1 in osteoblasts increased, while p-AKT and p-mTOR were downregulated in <span class="disease" id="31804494-7-154-166">osteoporosis</span> rats with high dose resveratrol treatment.	31804494	2019
Osteoporosis	C0029456	SIRT1	23411	0.3	Biomarker	BEFREE	Ferulic acid, a natural polyphenol, protects against osteoporosis by activating <span class="gene" id="31634777-0-80-85">SIRT1</span> and NF-κB in neonatal rats with glucocorticoid-induced <span class="disease" id="31634777-0-141-153">osteoporosis</span>.	31634777	2019
Osteoporosis	C0029456	SIRT1	23411	0.3	AlteredExpression	BEFREE	Activation of <span class="gene" id="28542607-1-14-19">SIRT1</span> has previously been shown to protect mice against <span class="disease" id="28542607-1-70-82">osteoporosis</span> through yet ill-defined mechanisms.	28542607	2017
Osteoporosis	C0029456	BGLAP	632	0.3	Biomarker	BEFREE	<span class="gene" id="20200947-4-0-11">Osteocalcin</span> provides a link between bone and energy metabolism, hence its potential importance as an <span class="disease" id="20200947-4-101-113">osteoporosis</span> candidate gene.	20200947	2010
Osteoporosis	C0029456	PNP	4860	0.3	Biomarker	CTD_human	Proteomic analysis of circulating monocytes in Chinese premenopausal females with extremely discordant bone mineral density.	18924182	2008
Osteoporosis	C0029456	TPI1	7167	0.3	Biomarker	CTD_human	Proteomic analysis of circulating monocytes in Chinese premenopausal females with extremely discordant bone mineral density.	18924182	2008
Osteoporosis	C0029456	LEP	3952	0.3	Biomarker	BEFREE	Adipokines (e.g., visfatin, resistin, <span class="gene" id="29908226-2-38-44">leptin</span>) are adipocyte-derived factors with immunomodulatory properties and might influence differentiation of bone marrow-derived mesenchymal stem cells (MSC) in osteoarthritis (OA) and <span class="disease" id="29908226-2-224-236">osteoporosis</span> (<span class="disease" id="29908226-2-238-240">OP</span>).	29908226	2018
Osteoporosis	C0029456	BGLAP	632	0.3	Biomarker	BEFREE	Berberine, especially the high doses of berberine, effectively increased SOD, GSH⁃Px, and OPG levels as well as decreased serum <span class="gene" id="29055350-11-128-139">osteocalcin</span>, ALP, MDA and RANKL levels in berberine-treated <span class="disease" id="29055350-11-188-200">osteoporosis</span> groups (all p &lt; 0.05).	29055350	2017
Osteoporosis	C0029456	SIRT1	23411	0.3	AlteredExpression	BEFREE	Activation of <span class="gene" id="28339869-15-14-19">SIRT1</span> is effective in ameliorating EtOH-induced senescence phenotypes, which potentially leads to a new strategy for clinically treating alcohol-induced <span class="disease" id="28339869-15-167-179">osteoporosis</span>.	28339869	2017
Osteoporosis	C0029456	PSMA5	5686	0.3	Biomarker	CTD_human	Proteomic analysis of circulating monocytes in Chinese premenopausal females with extremely discordant bone mineral density.	18924182	2008
Osteoporosis	C0029456	BGLAP	632	0.3	AlteredExpression	BEFREE	&lt;b&gt;Conclusion:&lt;/b&gt; These findings suggested that increased serum levels of miR-154-5p and decreased <span class="gene" id="31447785-9-100-102">OC</span> levels may influence osteogenesis and proteinuria in T2DM and may identify novel targets for diagnosis and treatment of diabetic kidney disease and <span class="disease" id="31447785-9-251-263">osteoporosis</span>.	31447785	2019
Osteoporosis	C0029456	GPD2	2820	0.3	Biomarker	CTD_human	Proteomic analysis of circulating monocytes in Chinese premenopausal females with extremely discordant bone mineral density.	18924182	2008
Osteoporosis	C0029456	PGLS	25796	0.3	Biomarker	CTD_human	Proteomic analysis of circulating monocytes in Chinese premenopausal females with extremely discordant bone mineral density.	18924182	2008
Osteoporosis	C0029456	PKM	5315	0.3	Biomarker	CTD_human	Proteomic analysis of circulating monocytes in Chinese premenopausal females with extremely discordant bone mineral density.	18924182	2008
Osteoporosis	C0029456	LEP	3952	0.3	Therapeutic	RGD	Pharmacology of Cimicifuga racemosa extract BNO 1055 in rats: bone, fat and uterus.	12609558	2003
Osteoporosis	C0029456	CLEC11A	6320	0.3	Biomarker	CTD_human	Clec11a/osteolectin is an osteogenic growth factor that promotes the maintenance of the adult skeleton.	27976999	2016
Osteoporosis	C0029456	BGLAP	632	0.3	Biomarker	BEFREE	In cartilage, TG2 expression was faint in control and <span class="disease" id="27357308-7-54-56">OP</span> and significantly less than in OA and <span class="disease" id="27357308-7-95-97">OP</span> + OA chondrocytes; the opposite was found for <span class="gene" id="27357308-7-144-155">Osteocalcin</span>, whereas Osteopontin and Sclerostin expression was similar.	27357308	2017
Osteoporosis	C0029456	CYP24A1	1591	0.3	Biomarker	CTD_human	Hypercalcemia, hypercalciuria, and elevated calcitriol concentrations with autosomal dominant transmission due to CYP24A1 mutations: effects of ketoconazole therapy.	22337913	2012
Osteoporosis	C0029456	BGLAP	632	0.3	AlteredExpression	BEFREE	Women with <span class="disease" id="29103946-8-11-23">osteoporosis</span> had elevated levels of <span class="gene" id="29103946-8-47-58">osteocalcin</span> and P1NP at the first assessment, whereas the alkaline phosphatase level did not change with the treatment.	29103946	2019
Osteoporosis	C0029456	LEP	3952	0.3	Biomarker	BEFREE	Higher <span class="gene" id="31566247-9-7-13">leptin</span> concentration and a positive correlation with BMI was confirmed in obese postmenopausal women with <span class="disease" id="31566247-9-113-125">osteoporosis</span>.	31566247	2019
Osteoporosis	C0029456	LEP	3952	0.3	GeneticVariation	BEFREE	The G allele in <span class="variant" dbSNP="rs1137100" genes_norm="3953">Lys109Arg</span> and <span class="variant" dbSNP="rs1137101" genes_norm="3953">Gln223Arg</span> was associated with increased risk of <span class="disease" id="23460508-8-78-90">osteoporosis</span> and with differences in serum <span class="gene" id="23460508-8-121-127">leptin</span>, soluble leptin receptor, IL-1, IL-6, an…	23460508	2013
Osteoporosis	C0029456	BGLAP	632	0.3	GeneticVariation	BEFREE	The genetics of <span class="disease" id="11440415-0-16-28">osteoporosis</span>: vitamin D receptor gene polymorphisms and circulating <span class="gene" id="11440415-0-84-95">osteocalcin</span> in healthy Irish adults.	11440415	2001
Osteoporosis	C0029456	LEP	3952	0.3	Biomarker	BEFREE	As glucocorticoids stimulate <span class="gene" id="29559840-3-29-35">leptin</span> synthesis and secretion directly in adipose tissue we hypothesised that dexamethasone (DEX) induced <span class="disease" id="29559840-3-136-148">osteoporosis</span> may, in part, be mediated by an osteoblast dependent leptin-leptin receptor pathway.	29559840	2018
Osteoporosis	C0029456	RAB7B	338382	0.3	Biomarker	CTD_human	Proteomic analysis of circulating monocytes in Chinese premenopausal females with extremely discordant bone mineral density.	18924182	2008
Osteoporosis	C0029456	BGLAP	632	0.3	AlteredExpression	BEFREE	Conclusion <span class="gene" id="27522093-10-11-22">Osteocalcin</span> was negatively associated with SLE disease activity, and β-crosslaps was positively associated with SLE disease activity, suggesting SLE disease activity itself directly contributed to the development of SLE-associated osteopenia and <span class="disease" id="27522093-10-257-269">osteoporosis</span>.	27522093	2017
Osteoporosis	C0029456	SIRT1	23411	0.3	Biomarker	BEFREE	<span class="gene" id="24949665-10-0-5">Sirt1</span> activation by <span class="gene" id="24949665-10-20-25">Sirt1</span>-activating compounds is a potential novel pathway to down-regulate sclerostin and design anabolic therapies for <span class="disease" id="24949665-10-138-150">osteoporosis</span> concurrently ameliorating other metabolic and age-associated conditions.	24949665	2014
Osteoporosis	C0029456	U2AF1	7307	0.3	Biomarker	CTD_human	Proteomic analysis of circulating monocytes in Chinese premenopausal females with extremely discordant bone mineral density.	18924182	2008
Osteoporosis	C0029456	BGLAP	632	0.3	GeneticVariation	BEFREE	The HindIII <span class="gene" id="11574953-9-12-23">osteocalcin</span> genotype showed a significant effect on the prevalence of <span class="disease" id="11574953-9-82-94">osteoporosis</span> in the subjects at the femoral neck, that is, women with genotype HH had a 6.4 times greater risk for <span class="disease" id="11574953-9-197-209">osteoporosis</span> (P &lt; 0.05), and those with genotyp…	11574953	2001
Osteoporosis	C0029456	BGLAP	632	0.3	Biomarker	BEFREE	In the combined genotype analysis, ER1/CALCR TCCC combined genotype was estimated to have protective effect against <span class="disease" id="23137636-6-116-128">osteoporosis</span> [p=0.0125, OR=0.323, 95% CI (0.1383-0.755)] whereas <span class="gene" id="23137636-6-181-186">BGLAP</span>/Col1A1 CCTT and ER1/CALCR CCTT combined genotypes were estimated as risk factors for <span class="disease" id…	23137636	2013
Osteoporosis	C0029456	BGLAP	632	0.3	Biomarker	BEFREE	A significant <span class="negexp">negative correlation</span> between <span class="gene" id="28121926-11-43-54">osteocalcin</span> and IL-1β in healthy women and women with <span class="disease" id="28121926-11-97-109">osteoporosis</span> were observed.	28121926	2017
Osteoporosis	C0029456	SIRT1	23411	0.3	Biomarker	BEFREE	Our findings on the critical role of <span class="gene" id="28975701-10-37-42">SIRT1</span> in ROS/age-related perturbations of MSC differentiation capacity highlight this molecule as a target for maintenance of MSC stemness as well as a potential anabolic target in <span class="disease" id="28975701-10-218-230">osteoporosis</span>.	28975701	2018
Osteoporosis	C0029456	SIRT1	23411	0.3	AlteredExpression	BEFREE	Finally, treatment with resveratrol significantly promoted the protein expression of <span class="gene" id="29201210-8-85-90">SIRT1</span>, suppressed NF-κB and activated the IkBα protein expression in rats with <span class="disease" id="29201210-8-164-176">osteoporosis</span>.	29201210	2017
Osteoporosis	C0029456	LEP	3952	0.3	AlteredExpression	BEFREE	h<span class="gene" id="28440742-11-1-4">LEP</span> overexpression in BMSCs can stimulate periodontal regeneration in osteoporotic conditions and might be a promising strategy for periodontal regeneration in patients with <span class="disease" id="28440742-11-175-187">osteoporosis</span>.	28440742	2017
Osteoporosis	C0029456	GH1	2688	0.25	Biomarker	BEFREE	Patients are treated for short stature in early childhood with <span class="gene" id="17708142-8-63-77">growth hormone</span> therapy, and supplemental estrogen is initiated by adolescence for pubertal development and prevention of <span class="disease" id="17708142-8-184-196">osteoporosis</span>.	17708142	2007
Osteoporosis	C0029456	IL1B	3553	0.25	Biomarker	RGD	Therapeutic Effects of Cortex acanthopanacis Aqueous Extract on Bone Metabolism of Ovariectomized Rats.	22997530	2012
Osteoporosis	C0029456	GH1	2688	0.25	Biomarker	BEFREE	The delay in sexual maturation, the presence of diabetes and hypothyroidism, the parathyroid gland dysfunction, the progressive marrow expansion, the iron toxicity on osteoblasts, the iron chelators, and the deficiency of <span class="gene" id="20712799-2-222-236">growth hormone</span> or insulin growth factors have been identified as major causes of <span class="disease" id="20712799-2-303-315">…	20712799	2010
Osteoporosis	C0029456	GH1	2688	0.25	AlteredExpression	LHGDN	Polymorphism in the growth hormone gene, weight in infancy, and adult bone mass.	15472182	2004
Osteoporosis	C0029456	IL1B	3553	0.25	GeneticVariation	BEFREE	The association between the presence of C. pneumoniae DNA, both in bone tissue and PBMCs, and the increase in sRANKL/OPG ratio as well as in <span class="gene" id="23160916-9-141-146">IL-1β</span> and IL-6 levels observed in osteoporotic patients suggests C. pneumoniae infection as a new risk factor for <span class="disease" id="23160916-9-255-267">osteoporosis</span>.	23160916	2013
Osteoporosis	C0029456	GH1	2688	0.25	Biomarker	BEFREE	Amelioration of hypophosphatemic rickets and <span class="disease" id="19773212-0-45-57">osteoporosis</span> with pamidronate and <span class="gene" id="19773212-0-79-93">growth hormone</span> in Lowe syndrome.	19773212	2009
Osteoporosis	C0029456	IL1B	3553	0.25	GeneticVariation	BEFREE	The Taq I <span class="gene" id="12568735-7-10-18">IL-1beta</span> exon 5 gene polymorphism is associated with reduced BMD and predisposes women to <span class="disease" id="12568735-7-100-112">osteoporosis</span> at the lumbar spine, but our results should be interpreted with caution because of the small number of subjects with the unfavorable E1/E2 genotype.	12568735	2003
Osteoporosis	C0029456	IL1B	3553	0.25	Biomarker	BEFREE	Estrogens also play a role in both CVD and <span class="disease" id="16550727-6-43-45">OP</span> through their effects on cytokines, such as <span class="gene" id="16550727-6-90-94">IL-1</span>, IL-6 and TNF-alpha and osteoprotegerin (OPG).	16550727	2005
Osteoporosis	C0029456	GH1	2688	0.25	Biomarker	BEFREE	Final height, weight, previous treatments with <span class="gene" id="22316390-6-47-61">growth hormone</span>, cardiac or renal malformations, metabolic profile, and additional treatment for <span class="disease" id="22316390-6-143-155">osteoporosis</span>.	22316390	2012
Osteoporosis	C0029456	IL1B	3553	0.25	Biomarker	BEFREE	<span class="gene" id="28121926-9-0-5">IL-1β</span> and TNF-α were positively associated with NTx in <span class="disease" id="28121926-9-55-67">osteoporosis</span> women.	28121926	2017
Osteoporosis	C0029456	IL1B	3553	0.25	Biomarker	BEFREE	<span class="gene" id="10750554-1-0-17">Interleukin-1beta</span> (<span class="gene" id="10750554-1-19-27">IL-1beta</span>) is a potent stimulator of bone resorption, and has been implicated in the pathogenesis of high bone turnover and <span class="disease" id="10750554-1-142-154">osteoporosis</span>.	10750554	2000
Osteoporosis	C0029456	GH1	2688	0.25	Biomarker	RGD	Diabetic bone disease. Low turnover osteoporosis related to decreased IGF-I production.	1466160	1992
Osteoporosis	C0029456	ACE	1636	0.23	Biomarker	RGD	Prevention of <span class="disease" id="19590507-0-14-26">osteoporosis</span> by <span class="gene" id="19590507-0-30-59">angiotensin-converting enzyme</span> inhibitor in spontaneous hypertensive rats.	19590507	2009
Osteoporosis	C0029456	ACE	1636	0.23	Biomarker	BEFREE	Benzodiazepines and proton-pump inhibitors were the drugs most frequently involved with PIM, whereas PPO were often related to 5-alpha reductase inhibitors, <span class="gene" id="30311344-6-157-186">angiotensin-converting enzyme</span> inhibitors, statins and drugs for <span class="disease" id="30311344-6-221-233">osteoporosis</span>.	30311344	2019
Osteoporosis	C0029456	ACE	1636	0.23	Biomarker	BEFREE	These results demonstrated that bioactive whey-derived AO and <span class="gene" id="29122669-8-62-65">ACE</span> inhibitory peptides can play a potential therapeutic role in <span class="disease" id="29122669-8-127-139">osteoporosis</span> by activating osteoblasts anabolically.	29122669	2018
Osteoporosis	C0029456	ACE	1636	0.23	Biomarker	BEFREE	These include drugs used to treat lipid disorders (HMG-CoA reductase inhibitors), hypertension (<span class="gene" id="31177207-3-96-99">ACE</span> inhibitors), <span class="disease" id="31177207-3-113-125">osteoporosis</span> (bisphosphonates), cancer (proteasome inhibitors) and others.	31177207	2019
Osteoporosis	C0029456	IRS2	8660	0.22	Biomarker	RGD	Altered gene expression involved in insulin signaling pathway in type II diabetic osteoporosis rats model.	22820932	2013
Osteoporosis	C0029456	AGER	177	0.22	AlteredExpression	BEFREE	The bone markers OC, PINP, PTH, TRACP and CTX, the mRNA and protein expressions of <span class="gene" id="31555683-3-83-87">RAGE</span> in the femur, and the femoral morphology index were determined to evaluate whether the <span class="disease" id="31555683-3-175-187">osteoporosis</span> was improved by liraglutide or vildagliptin.	31555683	2019
Osteoporosis	C0029456	IRS2	8660	0.22	Biomarker	BEFREE	MiRNA-7b-5p inhibits the adipogenic differentiation of hMSCs through <span class="gene" id="31773671-12-69-73">IRS2</span>, thus alleviating the development of <span class="disease" id="31773671-12-111-123">osteoporosis</span>.	31773671	2019
Osteoporosis	C0029456	IRS2	8660	0.22	AlteredExpression	LHGDN	Collectively, our data show that altered osteoblast proliferation in human <span class="disease" id="18079194-9-75-87">osteoporosis</span> may result from dysregulation of IGF-I receptor signaling, including constitutive activation of the <span class="gene" id="18079194-9-188-193">IRS-2</span>/Erk signaling pathway, which becomes unresponsive to IGF-I, and defective induction of the IRS-1/Akt sig…	18079194	2008
Osteoporosis	C0029456	AGER	177	0.22	Biomarker	RGD	High cholesterol diet increases osteoporosis risk via inhibiting bone formation in rats.	22036861	2011
Osteoporosis	C0029456	AGER	177	0.22	Biomarker	BEFREE	Irbesartan attenuates advanced glycation end products-mediated damage in diabetes-associated <span class="disease" id="29702126-0-93-105">osteoporosis</span> through the AGEs/<span class="gene" id="29702126-0-123-127">RAGE</span> pathway.	29702126	2018
Osteoporosis	C0029456	MAPK14	1432	0.21	Biomarker	BEFREE	Taken together, these results suggest that TAT-TN13 inhibits osteoclast differentiation by regulating the <span class="gene" id="30934850-7-106-109">p38</span> and NF-κB signaling pathway; thus, it may be a useful agent for preventing or treating <span class="disease" id="30934850-7-197-209">osteoporosis</span>.	30934850	2019
Osteoporosis	C0029456	BCL2	596	0.21	AlteredExpression	BEFREE	Relationship between <span class="disease" id="29434715-0-21-33">osteoporosis</span> and expression of <span class="gene" id="29434715-0-52-57">Bcl-2</span> and CXCL12.	29434715	2018
Osteoporosis	C0029456	BCL2	596	0.21	Therapeutic	RGD	When compared with the <span class="disease" id="22648569-9-23-35">osteoporosis</span> group (p &lt; 0.05), alendronate (30 days), EGb1 and EGb2 (20/30 days) increased the <span class="gene" id="22648569-9-118-123">Bcl-2</span> expression; EGb2 and alendronate (20 days) EGb1 and EGb2 (30 days) reduced the Bax expression; and EGb1 and EGb2 (20/30 days) reduced the X-ray density.	22648569	2013
Osteoporosis	C0029456	GHR	2690	0.21	Biomarker	RGD	Etiopathogenesis of hepatic osteodystrophy in Wistar rats with cholestatic liver disease.	19424739	2009
Osteoporosis	C0029456	IGF2	3481	0.21	Therapeutic	RGD	These results demonstrate that short-term administration of the <span class="gene" id="12162999-11-64-70">IGF-II</span>/IGFBP-2 complex can prevent loss of BMD associated with disuse <span class="disease" id="12162999-11-134-146">osteoporosis</span> and stimulate bone formation in adult rats.	12162999	2002
Osteoporosis	C0029456	GHR	2690	0.21	Therapeutic	RGD	Growth hormone treatment prevents osteoporosis in uremic rats.	17647196	2007
Osteoporosis	C0029456	CIITA	4261	0.21	GeneticVariation	BEFREE	In conclusion, variation in inflammatory genes <span class="gene" id="23133532-8-47-52">CIITA</span>, CLEC-16A and INFG appear to contribute to bone phenotypes in elderly women and suggest a role for low-grade inflammation and MHC class II expression for <span class="disease" id="23133532-8-207-219">osteoporosis</span> pathogenesis.	23133532	2012
Osteoporosis	C0029456	MAPK14	1432	0.21	Therapeutic	RGD	Prevention of trabecular bone loss induced by estrogen deficiency by a selective p38alpha inhibitor.	18442314	2008
Osteoporosis	C0029456	IGF2	3481	0.21	Biomarker	BEFREE	These data indicated that <span class="gene" id="30729647-7-26-33">preptin</span> may be a potential therapeutic target for the treatment of <span class="disease" id="30729647-7-93-105">osteoporosis</span> and that osteogenic impact of <span class="gene" id="30729647-7-136-143">preptin</span> in MC3T3-E1 cells might be mediated by the Wnt/β-catenin signalling pathway.	30729647	2019
Osteoporosis	C0029456	BAX	581	0.21	Therapeutic	RGD	The effect of the Ginkgo biloba extract in the expression of Bax, Bcl-2 and bone mineral content of Wistar rats with glucocorticoid-induced osteoporosis.	22648569	2013
Osteoporosis	C0029456	MYC	4609	0.21	Biomarker	BEFREE	Importantly, both loss of <span class="gene" id="28530641-5-26-29">MYC</span> and pharmacological inhibition of ERRα attenuated bone loss in a mouse model of <span class="disease" id="28530641-5-110-122">osteoporosis</span>.	28530641	2017
Osteoporosis	C0029456	IRAK3	11213	0.21	Biomarker	MGD	IRAK-M is a negative regulator of Toll-like receptor signaling.	12150927	2002
Osteoporosis	C0029456	PCNA	5111	0.21	Biomarker	BEFREE	Overexpression of SUFU and Bax but lower expression of miR-874, Shh, Ptch, Smo, BMP2, Runx2, and <span class="gene" id="30342851-9-97-101">PCNA</span> were found in <span class="disease" id="30342851-9-116-128">osteoporosis</span> mice.	30342851	2018
Osteoporosis	C0029456	MYC	4609	0.21	Biomarker	RGD	Effects of pulsed electromagnetic fields on bone mass and Wnt/β-catenin signaling pathway in ovariectomized rats.	22704852	2012
Osteoporosis	C0029456	IRAK3	11213	0.21	Biomarker	BEFREE	In addition, it was shown that <span class="gene" id="17576820-5-31-37">IRAK-M</span> knockout mice develop a strong <span class="disease" id="17576820-5-69-81">osteoporosis</span> phenotype, suggesting that down-regulation of this molecule activates osteoclast-mediated bone resorption.	17576820	2007
Osteoporosis	C0029456	CIITA	4261	0.21	Biomarker	MGD	MHC class II transactivator is an in vivo regulator of osteoclast differentiation and bone homeostasis co-opted from adaptive immunity.	24038328	2014
Osteoporosis	C0029456	IRAK3	11213	0.21	Biomarker	MGD	IL-1 receptor-associated kinase M is a central regulator of osteoclast differentiation and activation.	15809356	2005
Osteoporosis	C0029456	PCNA	5111	0.21	Biomarker	RGD	Proliferation and differentiation of osteoblasts from the mandible of osteoporotic rats.	22550338	2012
Osteoporosis	C0029456	GHR	2690	0.21	GeneticVariation	BEFREE	These results suggest that the SNP <span class="variant" dbSNP="rs6873545" genes_norm="2690;9469">rs6873545</span> can be used as a surrogate for the <span class="gene" id="23812803-9-80-83">GHR</span> fl/d3 polymorphism due to linkage disequilibrium in the Brazilian population and that the fl/fl genotype is a severity-related risk factor for <span class="disease" id="23812803-9-227-239">osteopor…	23812803	2014
Osteoporosis	C0029456	BAX	581	0.21	AlteredExpression	BEFREE	Overexpression of SUFU and <span class="gene" id="30342851-9-27-30">Bax</span> but lower expression of miR-874, Shh, Ptch, Smo, BMP2, Runx2, and PCNA were found in <span class="disease" id="30342851-9-116-128">osteoporosis</span> mice.	30342851	2018
Osteoporosis	C0029456	DKK1	22943	0.2	Biomarker	BEFREE	Recent studies have shown modulation of inhibitors of wnt pathway, sclerostin and <span class="gene" id="29504704-4-82-92">dickkopf-1</span> (<span class="gene" id="29504704-4-94-99">DKK-1</span>), in glucocorticoids-induced <span class="disease" id="29504704-4-129-141">osteoporosis</span>.	29504704	2018
Osteoporosis	C0029456	DKK1	22943	0.2	Biomarker	BEFREE	The sclerostin and <span class="gene" id="28972408-8-19-23">dkk1</span> levels increased in conjunction with the reduction of BMD, confirming that the Wnts, inhibited by sclerostin and <span class="gene" id="28972408-8-137-141">dkk1</span>, were potentially responsible for bone fragility in type 2 diabetes patients with <span class="disease" id="28972408-8-224-236">osteoporosis</span>.	28972408	2018
Osteoporosis	C0029456	PLS3	5358	0.2	GeneticVariation	BEFREE	CDH1 mutations are known to be associated with non-syndromic cleft lip/palate, while <span class="gene" id="27566442-8-85-89">PLS3</span> mutations are associated with <span class="disease" id="27566442-8-120-132">osteoporosis</span>.	27566442	2016
Osteoporosis	C0029456	PLS3	5358	0.2	GeneticVariation	BEFREE	Hemizygous mutations in <span class="gene" id="28605746-8-24-28">PLS3</span> may cause a monogenic form of X-linked <span class="disease" id="28605746-8-68-80">osteoporosis</span> presenting in childhood with a nonspecific phenotype.	28605746	2017
Osteoporosis	C0029456	BMP2	650	0.2	Biomarker	BEFREE	<span class="gene" id="22036911-2-0-4">BMP2</span> is linked to the development of <span class="disease" id="22036911-2-37-49">osteoporosis</span> and variants of <span class="gene" id="22036911-2-66-70">BMP2</span> gene have been reported to increase the development of <span class="disease" id="22036911-2-126-138">osteoporosis</span>.	22036911	2012
Osteoporosis	C0029456	BMP2	650	0.2	GeneticVariation	BEFREE	<span class="disease" id="25640452-0-0-12">Osteoporosis</span>-associated alteration in the signalling status of <span class="gene" id="25640452-0-63-68">BMP-2</span> in human MSCs under adipogenic conditions.	25640452	2015
Osteoporosis	C0029456	PLS3	5358	0.2	GeneticVariation	BEFREE	We identified a large fragment deletion mutation in <span class="gene" id="28620780-9-52-56">PLS3</span> for the first time and elucidated the possible mechanism of the deletion, which led to X-linked early-onset <span class="disease" id="28620780-9-165-177">osteoporosis</span> and multiple vertebral fractures.	28620780	2017
Osteoporosis	C0029456	RUNX2	860	0.2	GeneticVariation	BEFREE	Four of these candidate variants (one each in CXXC1 and <span class="gene" id="26719974-6-56-61">RUNX2</span> and two in LRP5) had a &gt;70% derived allele frequency in East Asians, but were present at lower (20-60%) frequency in Europeans as well, suggesting that the adaptation might have been part of a common response to climatic and dietary changes as humans expanded out of Africa, with implic…	26719974	2015
Osteoporosis	C0029456	TNFRSF11A	8792	0.2	Biomarker	BEFREE	Moreover, treatment with cimiracemate A attenuates the expression of receptor activator of nuclear factor kappa-Β ligand (RANKL), <span class="gene" id="30695776-10-130-170">receptor activator of nuclear factor κ B</span> (RANK), and osteoprotegerin (OPG) protein in glucocorticoid-induced <span class="disease" id="30695776-10-239-251">osteoporosis</span> rats.	30695776	2019
Osteoporosis	C0029456	TNFRSF11A	8792	0.2	GeneticVariation	LHGDN	Regulation of vascular calcification by osteoclast regulatory factors RANKL and osteoprotegerin.	15564564	2004
Osteoporosis	C0029456	PLS3	5358	0.2	GeneticVariation	BEFREE	This Mini Review discusses monogenetic forms of childhood-onset primary osteoporosis, with the main focus on <span class="disease" id="26517534-2-109-121">osteoporosis</span> caused by mutations in WNT1 and <span class="gene" id="26517534-2-154-158">PLS3</span>, two of the most recently discovered genes underlying early-onset <span class="disease" id="26517534-2-225-237">osteoporosis</span>.	26517534	2015
Osteoporosis	C0029456	PLS3	5358	0.2	GeneticVariation	BEFREE	In conclusion, hemizygous mutations in <span class="gene" id="24616189-13-39-43">PLS3</span> are associated with <span class="disease" id="24616189-13-64-76">osteoporosis</span> and bone fragility in childhood, but in contrast to bone fragility caused by mutations in collagen type I encoding genes, there is no hypermineralization of mineralized bone matrix.	24616189	2014
Osteoporosis	C0029456	PLS3	5358	0.2	Biomarker	BEFREE	Here, we studied ubiquitous <span class="gene" id="30204862-6-28-32">Pls3</span> knockout and <span class="gene" id="30204862-6-46-50">PLS3</span> overexpression in mice and demonstrate that both conditions influence bone remodeling and structure: while <span class="gene" id="30204862-6-158-162">Pls3</span> knockout mice exhibit <span class="disease" id="30204862-6-185-197">osteoporosis</span>, P…	30204862	2018
Osteoporosis	C0029456	BMP2	650	0.2	AlteredExpression	BEFREE	We hypothesize that overexpression of <span class="gene" id="25900371-9-38-66">bone morphogenetic protein 2</span> may be the underlying mechanism of <span class="disease" id="25900371-9-102-114">osteoporosis</span> and recurrent fractures.	25900371	2015
Osteoporosis	C0029456	PLS3	5358	0.2	Biomarker	BEFREE	Most recently, the gene <span class="gene" id="31347706-4-24-28">PLS3</span> encoding <span class="gene" id="31347706-4-38-47">plastin 3</span> was recognized to be involved in X-linked <span class="disease" id="31347706-4-90-102">osteoporosis</span>.	31347706	2020
Osteoporosis	C0029456	BMP2	650	0.2	Biomarker	BEFREE	Moreover, hMSCs obtained from osteoporotic patients can restore their osteogenic activity following human <span class="gene" id="11437329-10-106-111">BMP-2</span> gene transduction, an important finding in the future planning of gene therapy treatment for <span class="disease" id="11437329-10-205-217">osteoporosis</span>.	11437329	2002
Osteoporosis	C0029456	IRS1	3667	0.2	Biomarker	RGD	Altered gene expression involved in insulin signaling pathway in type II diabetic osteoporosis rats model.	22820932	2013
Osteoporosis	C0029456	TNFRSF11A	8792	0.2	Biomarker	HPO
Osteoporosis	C0029456	DKK1	22943	0.2	GeneticVariation	BEFREE	Five tag single nucleotide polymorphisms of <span class="gene" id="26780085-2-44-48">DKK1</span> were analyzed in 639 Chinese postmenopausal women with <span class="disease" id="26780085-2-104-116">osteoporosis</span> or osteopenia.	26780085	2016
Osteoporosis	C0029456	TNFRSF11A	8792	0.2	Biomarker	BEFREE	The associations between BMP2 with UD BMD and those between <span class="gene" id="17002564-8-60-64">RANK</span> with <span class="disease" id="17002564-8-70-72">OP</span> at the spine, hip, and UD also met the experiment-wide stringent criterion (empirical global p &lt; or = 0.0007).	17002564	2006
Osteoporosis	C0029456	PLS3	5358	0.2	GeneticVariation	BEFREE	In family 2, the index patient had a deletion involving the entire <span class="gene" id="28777485-6-67-71">PLS3</span> gene (exons 1-16), inherited from his mother who had <span class="disease" id="28777485-6-125-137">osteoporosis</span>.	28777485	2017
Osteoporosis	C0029456	TNFRSF11A	8792	0.2	Biomarker	BEFREE	In this study, we report a siRNA delivery system consisting of PEI:<span class="gene" id="29652606-6-67-71">RANK</span> siRNA complex entrapped in nanosized poly(lactic acid-co-glycolic acid) (PLGA) capsules intended to be used in the treatment of <span class="disease" id="29652606-6-200-212">osteoporosis</span>.	29652606	2019
Osteoporosis	C0029456	RUNX2	860	0.2	Biomarker	BEFREE	Taken together, our results show that circulating miR-19b plays an important role in enhancing osteoblastogenesis, possibly through regulation of the PTEN/pAKT/<span class="gene" id="31614022-8-160-165">Runx2</span> pathway, and may be a useful therapeutic target in bone loss disorders, such as <span class="disease" id="31614022-8-246-258">osteoporosis</span>.	31614022	2020
Osteoporosis	C0029456	PLS3	5358	0.2	GeneticVariation	BEFREE	This variant was also associated with a risk of fracture among elderly heterozygous women that was two times as high as that among noncarriers, which indicates that genetic variation in <span class="gene" id="24088043-4-186-190">PLS3</span> is a novel etiologic factor involved in common, multi-factorial <span class="disease" id="24088043-4-255-267">osteoporosis</span>.	24088043	2013
Osteoporosis	C0029456	DKK1	22943	0.2	Biomarker	BEFREE	MiR-291a-3p regulates the BMSCs differentiation via targeting <span class="gene" id="31729834-0-62-66">DKK1</span> in dexamethasone-induced <span class="disease" id="31729834-0-92-104">osteoporosis</span>.	31729834	2020
Osteoporosis	C0029456	RUNX2	860	0.2	GeneticVariation	BEFREE	The A allele was associated with increased BMD and was protective against a common form of osteoporotic fracture, suggesting that <span class="gene" id="12162506-8-130-135">RUNX2</span> variants may be related to genetic effects on BMD and <span class="disease" id="12162506-8-190-202">osteoporosis</span>.	12162506	2002
Osteoporosis	C0029456	RUNX2	860	0.2	AlteredExpression	BEFREE	Overexpression of GAS5 promotes osteogenic differentiation of hMSCs through regulating microRNA-498 to up-regulate <span class="gene" id="31599401-12-115-120">RUNX2</span> expression, thus alleviating the development of <span class="disease" id="31599401-12-169-181">osteoporosis</span>.	31599401	2019
Osteoporosis	C0029456	RUNX2	860	0.2	Biomarker	BEFREE	However, MSC-based therapy for <span class="disease" id="29357927-3-31-43">osteoporosis</span> in CCD patients is difficult due to a reduction in the ability of MSCs to differentiate into osteoblasts resulting from impaired <span class="gene" id="29357927-3-173-178">RUNX2</span> function.	29357927	2018
Osteoporosis	C0029456	BMP2	650	0.2	GeneticVariation	BEFREE	Total of 14 CpG sites were reporter in the <span class="gene" id="30788762-7-43-47">BMP2</span> promoter of which, CpG site at - 267th position upstream to TSS was found to have disproportionate allele frequency among osteoporotic and healthy individuals and was found to be significantly associated with <span class="disease" id="30788762-7-257-269">osteoporosis</span> condition.	30788762	2019
Osteoporosis	C0029456	DKK1	22943	0.2	Biomarker	BEFREE	It may be a promising therapeutic target in <span class="disease" id="21435697-8-44-56">osteoporosis</span>; monoclonal antibody-based inhibition of <span class="gene" id="21435697-8-98-103">Dkk-1</span> is already under development for <span class="disease" id="21435697-8-137-149">osteoporosis</span> treatment.	21435697	2011
Osteoporosis	C0029456	TNFRSF11A	8792	0.2	Biomarker	BEFREE	Denosumab inhibits the <span class="gene" id="30420611-1-23-62">receptor activator of nuclear factor κB</span> (<span class="gene" id="30420611-1-64-68">RANK</span>) pathway and is used to treat <span class="disease" id="30420611-1-99-111">osteoporosis</span>.	30420611	2018
Osteoporosis	C0029456	TNFRSF11A	8792	0.2	Biomarker	BEFREE	Denosumab as a <span class="gene" id="31533771-4-15-19">RANK</span> ligand antibody inhibiting osteoclast maturation has been approved for <span class="disease" id="31533771-4-91-103">osteoporosis</span> treatment in adults.	31533771	2019
Osteoporosis	C0029456	RUNX2	860	0.2	Biomarker	BEFREE	There were abnormal changes in the protein expressions of Bmp-2, Smad1, Smad5 and <span class="gene" id="31304902-11-82-87">Runx2</span> in bone tissue, which may be an important mechanism underlying the development of kidney deficiency <span class="disease" id="31304902-11-188-200">osteoporosis</span>.	31304902	2019
Osteoporosis	C0029456	BMP2	650	0.2	GeneticVariation	BEFREE	<span class="gene" id="16753015-4-0-5">BMP-2</span> gene variation has previously been associated with <span class="disease" id="16753015-4-57-69">osteoporosis</span> in various small populations, but current evidence remains inconclusive about the exact association with <span class="disease" id="16753015-4-175-187">osteoporosis</span>.	16753015	2006
Osteoporosis	C0029456	RUNX2	860	0.2	AlteredExpression	BEFREE	All of the above indicate that oral administration of icariin can prevent diabetic <span class="disease" id="31096652-10-83-95">osteoporosis</span>; the effect is mainly related to its ability to reduce blood glucose, inhibit bone turnover and bone marrow adipogenesis, as well as up-regulate bone <span class="gene" id="31096652-10-246-252">RUNX 2</span>, and OPG expression.	31096652	2019
Osteoporosis	C0029456	RUNX2	860	0.2	Biomarker	BEFREE	Taken together, these results suggest that miR-135a-5p may serve a role in <span class="disease" id="31555350-8-75-87">osteoporosis</span> progression by regulating osteogenic differentiation via <span class="gene" id="31555350-8-145-150">RUNX2</span>.	31555350	2019
Osteoporosis	C0029456	TNFRSF11A	8792	0.2	Biomarker	BEFREE	Recent studies have revealed the importance and the active contribution of the RANKL/OPG/<span class="gene" id="28945380-1-89-93">RANK</span> pathway in many bone diseases including different forms of common <span class="disease" id="28945380-1-160-172">osteoporosis</span>.	28945380	2017
Osteoporosis	C0029456	BMP2	650	0.2	Biomarker	BEFREE	MSC-AS1 might promote the osteogenic differentiation of BMSCs through sponging microRNA-140-5p to up-regulate <span class="gene" id="31551149-13-110-114">BMP2</span>, thus alleviating the progression of <span class="disease" id="31551149-13-152-164">osteoporosis</span>.	31551149	2019
Osteoporosis	C0029456	RUNX2	860	0.2	Biomarker	BEFREE	Oxidative stress is implicated in <span class="disease" id="19017541-5-34-46">osteoporosis</span>; furthermore the osteoblast transcriptional factor <span class="gene" id="19017541-5-98-103">RUNX2</span> is reported to play a protective role against <span class="disease" id="19017541-5-150-162">osteoporosis</span> in postmenopausal women.	19017541	2009
Osteoporosis	C0029456	BMP2	650	0.2	Biomarker	BEFREE	Genome-wide mapping efforts have identified the low-density lipoprotein receptor-related protein 5, <span class="gene" id="16131431-4-100-128">bone morphogenetic protein 2</span>, and 15-lipoxygenase as potential susceptibility genes for <span class="disease" id="16131431-4-188-200">osteoporosis</span> in the past few years, providing a rich new base for understanding bone biology.	16131431	2005
Osteoporosis	C0029456	BMP2	650	0.2	Biomarker	BEFREE	Our findings from previous and current study suggest that combination of ATRA and <span class="gene" id="30159139-11-82-86">BMP2</span>/7 could be a novel approach to treat hyperactive osteoclast-induced bone loss such as in inflammation-induced severe <span class="disease" id="30159139-11-204-216">osteoporosis</span> and bone loss caused by cancer metastasis to bone.	30159139	2018
Osteoporosis	C0029456	TNFRSF11A	8792	0.2	Biomarker	BEFREE	As an <span class="gene" id="30737962-1-6-49">osteoclast differentiation factor, receptor</span> activator of NF-κB ligand (RANKL) is produced by various immune cells and may be involved in the pathogenesis of <span class="disease" id="30737962-1-163-175">osteoporosis</span> and inflammation.	30737962	2019
Osteoporosis	C0029456	RUNX2	860	0.2	AlteredExpression	BEFREE	These data indicate that <span class="gene" id="12088880-5-25-30">Runx2</span> expression in osteoblasts is reduced by hypoxia, and may be a mechanism of <span class="disease" id="12088880-5-106-118">osteoporosis</span> by decreased vascular supply.	12088880	2002
Osteoporosis	C0029456	PLS3	5358	0.2	GeneticVariation	BEFREE	However, Sanger sequencing of <span class="gene" id="29884797-9-30-34">PLS3</span> led to the identification of a de novo frameshift deletion, NM_005032: <span class="variant" dbSNP="NA" genes_norm="NA">c.1096_1100delAACTT</span>, <span class="variant" dbSNP="NA" genes_norm="NA">p.(Asn366Serfs*5)</span>, in exon 10 confirming the diagnosis of <span class="gene" id="29884797-9-185-189">PLS3</span>…	29884797	2018
Osteoporosis	C0029456	BMP2	650	0.2	Biomarker	BEFREE	Germinated soy germ with increased soyasaponin Ab improves <span class="gene" id="30154422-0-59-64">BMP-2</span>-induced bone formation and protects against in vivo bone loss in <span class="disease" id="30154422-0-130-142">osteoporosis</span>.	30154422	2018
Osteoporosis	C0029456	PLS3	5358	0.2	GeneticVariation	BEFREE	In conclusion, this case report 1) highlights that AFFs also occur in adolescents treated with bisphosphonates during childhood and pain in weight-bearing bones can point towards this diagnosis 2) supports other reports suggesting that low trauma fractures of other long bones besides the femur may be related to long-term use of bisphosphonates 3) strengthens the concept of an underlying genetic p…	27477003	2016
Osteoporosis	C0029456	BMP2	650	0.2	Biomarker	BEFREE	The associations between <span class="gene" id="17002564-8-25-29">BMP2</span> with UD BMD and those between RANK with <span class="disease" id="17002564-8-70-72">OP</span> at the spine, hip, and UD also met the experiment-wide stringent criterion (empirical global p &lt; or = 0.0007).	17002564	2006
Osteoporosis	C0029456	PLS3	5358	0.2	GeneticVariation	BEFREE	Mutations in <span class="gene" id="25046257-6-13-17">PLS3</span> were recently identified in families with <span class="disease" id="25046257-6-60-72">osteoporosis</span> and fractures, with X-linked inheritance pattern.	25046257	2015
Osteoporosis	C0029456	TNFRSF11A	8792	0.2	Biomarker	BEFREE	The protein-protein interactions between receptor activator of nuclear factor-κB ligand (RANKL), <span class="gene" id="29348072-2-97-101">RANK</span> (its receptor), and osteoprotegerin (OPG), are known to mediate the development and activation of osteoclasts in bone remodeling, and are regarded as a pivotal therapeutic target for the treatment of <span class="disease" id="29348072-2-302-314">os…	29348072	2018
Osteoporosis	C0029456	IFNGR1	3459	0.2	Biomarker	MGD	SOCS-1 binding to tyrosine 441 of IFN-gamma receptor subunit 1 contributes to the attenuation of IFN-gamma signaling in vivo.	19734231	2009
Osteoporosis	C0029456	RUNX2	860	0.2	AlteredExpression	LHGDN	These data indicate that <span class="gene" id="12088880-5-25-30">Runx2</span> expression in osteoblasts is reduced by hypoxia, and may be a mechanism of <span class="disease" id="12088880-5-106-118">osteoporosis</span> by decreased vascular supply.	12088880	2002
Osteoporosis	C0029456	RUNX2	860	0.2	Biomarker	BEFREE	Plausibly, homeostatic feedback loops that rely on <span class="gene" id="27061521-10-51-56">Runx2</span> activation to compensate for bone loss in <span class="disease" id="27061521-10-99-102">GIO</span> are thwarted, exacerbating disease progression through stimulation of Wif1..	27061521	2017
Osteoporosis	C0029456	BMP2	650	0.2	GeneticVariation	LHGDN	In conclusion, we find that a region on the short arm of Chromosome 20 contains a gene or genes that appear to be a major risk factor for <span class="disease" id="14691541-8-138-150">osteoporosis</span> and osteoporotic fractures, and our evidence supports the view that <span class="gene" id="14691541-8-219-223">BMP2</span> is at least one of these genes.	14691541	2003
Osteoporosis	C0029456	DKK1	22943	0.2	Biomarker	BEFREE	<span class="gene" id="28628652-1-0-10">Dickkopf-1</span> (<span class="gene" id="28628652-1-12-16">DKK1</span>) is a powerful antagonist of canonical WNT signaling pathway, and is regarded as a biomarker for <span class="disease" id="28628652-1-114-126">osteoporosis</span>.	28628652	2017
Osteoporosis	C0029456	TNFRSF11A	8792	0.2	GeneticVariation	BEFREE	In order to investigate the effects of <span class="gene" id="17115234-3-39-43">RANK</span> polymorphism on BMD and <span class="disease" id="17115234-3-68-80">osteoporosis</span>, we directly sequenced the RANK gene in 24 Korean individuals and identified 25 sequence variants.	17115234	2007
Osteoporosis	C0029456	TNFRSF11A	8792	0.2	GeneticVariation	BEFREE	In the present study, we aimed to evaluate the relationship between polymorphisms of the receptor activator of the nuclear factor kappa B (<span class="gene" id="26914636-2-139-143">RANK</span>) gene; the receptor activator of the nuclear factor kappa B ligand (RANKL) gene; and RANKL levels with <span class="disease" id="26914636-2-247-259">osteoporosis</span> in postmenopausal RA patients.	26914636	2016
Osteoporosis	C0029456	BMP2	650	0.2	Biomarker	BEFREE	Recently, a signaling disparity in bone marrow stromal cells within the bone morphogenetic protein pathway that led to decreased <span class="gene" id="31771161-10-129-157">bone morphogenetic protein 2</span> responsiveness was identified in patients diagnosed with <span class="disease" id="31771161-10-215-227">osteoporosis</span>.	31771161	2019
Osteoporosis	C0029456	ID4	3400	0.2	Biomarker	MGD	Id4, a new candidate gene for senile osteoporosis, acts as a molecular switch promoting osteoblast differentiation.	20628571	2010
Osteoporosis	C0029456	BMP2	650	0.2	Biomarker	HPO
Osteoporosis	C0029456	PLS3	5358	0.2	Biomarker	HPO
Osteoporosis	C0029456	RUNX2	860	0.2	GeneticVariation	BEFREE	OP patients presented a higher serum level of miRNA-217 and lower serum levels of circ-VANGL1 and <span class="gene" id="30779060-7-98-103">RUNX2</span> relative to non-<span class="disease" id="30779060-7-120-122">OP</span> patients.	30779060	2019
Osteoporosis	C0029456	BMP2	650	0.2	AlteredExpression	BEFREE	In addition, alkaline phosphatase, triiodothyronine receptor auxiliary protein and cathepsin K mRNA expression levels were effectively suppressed, and osteocalcin, <span class="gene" id="30221712-4-164-192">bone morphogenetic protein 2</span>, type I collagen and runt‑related transcription factor 2 mRNA expression levels were effectively induced in <span class="disease" id="30221712-4-301-313">os…	30221712	2018
Osteoporosis	C0029456	DKK1	22943	0.2	Biomarker	BEFREE	Targeting <span class="gene" id="29105022-11-10-14">Dkk1</span> to enhance bone formation offers therapeutic potential for <span class="disease" id="29105022-11-74-86">osteoporosis</span>.	29105022	2018
Osteoporosis	C0029456	BMP2	650	0.2	Biomarker	BEFREE	Bone regeneration in <span class="disease" id="29567197-0-21-33">osteoporosis</span> by delivery <span class="gene" id="29567197-0-46-51">BMP-2</span> and PRGF from tetronic-alginate composite thermogel.	29567197	2018
Osteoporosis	C0029456	RUNX2	860	0.2	Biomarker	BEFREE	Chromatin immunoprecipitation showed that higher methylation was associated with reduced SP7, <span class="gene" id="30257098-9-94-99">RUNX2</span>, and ERα binding to the &lt;i&gt;SOST&lt;/i&gt; promoter in patients with <span class="disease" id="30257098-9-162-174">osteoporosis</span>.	30257098	2019
Osteoporosis	C0029456	TNFRSF11A	8792	0.2	GeneticVariation	BEFREE	In summary, the <span class="variant" dbSNP="rs3018362" genes_norm="8600;8792">rs3018362</span> polymorphism in the <span class="gene" id="31126201-7-46-50">RANK</span> gene seems to be associated with <span class="disease" id="31126201-7-84-96">osteoporosis</span> of the lumbar spine while the RANKL <span class="variant" dbSNP="rs12585014" genes_norm="8600;8792">rs12585014</span> is not, althoug…	31126201	2019
Osteoporosis	C0029456	PLS3	5358	0.2	GeneticVariation	BEFREE	Patients with WNT1 or <span class="gene" id="27732335-12-22-26">PLS3</span> mutation-related <span class="disease" id="27732335-12-44-56">osteoporosis</span> responded to teriparatide treatment.	27732335	2017
Osteoporosis	C0029456	DKK1	22943	0.2	AlteredExpression	BEFREE	Interestingly higher levels of <span class="gene" id="29282619-8-31-35">DKK1</span> were significantly associated to lower functional status evaluating by the Steinbrocker classification (p = 0,013), severe disability by MD-HAQ (p = 0,004), and variables associated with joint destruction like <span class="disease" id="29282619-8-246-258">osteoporosis</span>, higher titles of rheumatoid factor, sm…	29282619	2018
Osteoporosis	C0029456	RUNX2	860	0.2	Biomarker	BEFREE	Thus, <span class="gene" id="17878995-4-6-11">RUNX2</span> is a good candidate for the genetic determination of <span class="disease" id="17878995-4-65-77">osteoporosis</span>.	17878995	2007
Osteoporosis	C0029456	TNFRSF11A	8792	0.2	GeneticVariation	BEFREE	OPG and <span class="gene" id="20534768-0-8-12">RANK</span> polymorphisms are both associated with cortical bone mineral density: findings from a metaanalysis of the Avon longitudinal study of parents and children and gothenburg <span class="disease" id="20534768-0-182-194">osteoporosis</span> and obesity determinants cohorts.	20534768	2010
Osteoporosis	C0029456	RUNX2	860	0.2	Biomarker	BEFREE	LncRNA XIXT upregulated <span class="gene" id="31696458-12-24-29">RUNX2</span> by absorbing miRNA-30a-5p, and thus induced hBMSCs osteogenesis to alleviate <span class="disease" id="31696458-12-107-119">osteoporosis</span>.	31696458	2019
Osteoporosis	C0029456	BMP2	650	0.2	Biomarker	BEFREE	Our results show, for the first time, that KDM5A-mediated H3K4me3 modification participated in the etiology of <span class="disease" id="27512956-12-111-123">osteoporosis</span> and may provide new strategies to improve the clinical efficacy of <span class="gene" id="27512956-12-191-195">BMP2</span> in osteoporotic conditions.	27512956	2016
Osteoporosis	C0029456	PLS3	5358	0.2	GeneticVariation	BEFREE	Seven SNPs, including six tagSNPs in <span class="gene" id="30837644-5-37-41">PLS3</span> and one identified genetic risk factor (<span class="variant" dbSNP="rs140121121" genes_norm="5358">rs140121121</span>) for <span class="disease" id="30837644-5-99-111">osteoporosis</span> in the RS population, were genotyped in all the participants.	30837644	2019
Osteoporosis	C0029456	BMP2	650	0.2	Biomarker	BEFREE	The human <span class="gene" id="25776852-12-10-14">Bmp2</span> gene also has been linked to <span class="disease" id="25776852-12-44-56">osteoporosis</span> and osteoarthritis.	25776852	2015
Osteoporosis	C0029456	RUNX2	860	0.2	Biomarker	BEFREE	Regulation of bone formation by <span class="gene" id="21854818-9-32-37">RUNX2</span> and PPARγ2 is modified in OA compared to <span class="disease" id="21854818-9-79-81">OP</span>, resulting in higher osteoblastogenesis and adipogenesis in OA.	21854818	2011
Osteoporosis	C0029456	RUNX2	860	0.2	Biomarker	BEFREE	MiRNA-365a-3p negatively regulates osteogenic differentiation of hBMSCs by targeting <span class="gene" id="31599402-12-85-90">RUNX2</span>, thus promoting the progression of <span class="disease" id="31599402-12-126-138">osteoporosis</span>.	31599402	2019
[truncated: 743 more rows]

## Sheet: TTD
Table S1 Targets associated with Osteoporosis
Table S1-4 Targets predicted by DisGeNET
Gene Symbol
ODF
PGR
FDPS
IL3RA
PTH1R
PTGER2
GLP2R
PTH
RSV F
Ca
CA-II
ESR
SRC
AR
CB2
STS
VDR
CALCR
CB1
CASR
Fe
CTSK
DKK1
LTB4R
ITGAV/B3
PTH2R
SOST
ITGAV/B5
BRF
PTK
[truncated: 3 more rows]
