# Supplementary material for: Exploring Quercetin Anti-Osteoporosis Pharmacological Mechanisms with In Silico and In Vivo Models
Source: Life (Basel). 2022 Jun 29;12(7):980. doi: 10.3390/life12070980 (PMC9322149; doi:10.3390/life12070980)
Supplement: Supplementary file 1 [file life-12-00980-s001.zip › Table S3 Putative therapeutic targets of QCT against OP.xls]

## Sheet: 55
Gene	Name
GSTM1	glutathione s-transferase mu 1
IFNG	interferon gamma(IFNG)
CYP1A1	cytochrome P450 family 1 subfamily A member 1(CYP1A1)
CYP1B1	cytochrome P450 family 1 subfamily B member 1(CYP1B1)
DPP4	dipeptidyl peptidase 4(DPP4)
JUN	Jun proto-oncogene, AP-1 transcription factor subunit(JUN)
HIF1A	hypoxia inducible factor 1 alpha subunit(HIF1A)
NR1I2	nuclear receptor subfamily 1 group I member 2(NR1I2)
ADRB2	adrenoceptor beta 2(ADRB2)
EGFR	epidermal growth factor receptor(EGFR)
CYP3A4	cytochrome P450 family 3 subfamily A member 4(CYP3A4)
PIK3CA	phosphatidylinositol-4,5-bisphosphate 3-kinase catalytic subunit alpha(PIK3CA)
PIK3CB	phosphatidylinositol-4,5-bisphosphate 3-kinase catalytic subunit beta(PIK3CB)
GPR35	G protein-coupled receptor 35(GPR35)
PIK3CD	phosphatidylinositol-4,5-bisphosphate 3-kinase catalytic subunit delta(PIK3CD)
PIK3CG	phosphatidylinositol-4,5-bisphosphate 3-kinase catalytic subunit gamma(PIK3CG)
HPGD	hydroxyprostaglandin dehydrogenase 15-(NAD)(HPGD)
ESR1	estrogen receptor 1(ESR1)
CYP19A1	cytochrome P450 family 19 subfamily A member 1(CYP19A1)
ESR2	estrogen receptor 2(ESR2)
NFKB1	nuclear factor kappa B subunit 1(NFKB1)
NFKB2	nuclear factor kappa B subunit 2(NFKB2)
ACTB	actin beta(ACTB)
PRKACA	protein kinase cAMP-activated catalytic subunit alpha(PRKACA)
SHBG	sex hormone binding globulin(SHBG)
PON1	paraoxonase 1(PON1)
AHR	aryl hydrocarbon receptor(AHR)
BAX	BCL2 associated X, apoptosis regulator(BAX)
APEX1	apurinic/apyrimidinic endodeoxyribonuclease 1(APEX1)
CCL2	C-C motif chemokine ligand 2(CCL2)
PRKCD	protein kinase C delta(PRKCD)
RELA	RELA proto-oncogene, NF-kB subunit(RELA)
TNF	tumor necrosis factor(TNF)
BCL2	BCL2, apoptosis regulator(BCL2)
CDK1	cyclin dependent kinase 1(CDK1)
MMP1	matrix metallopeptidase 1(MMP1)
ALDH1A1	aldehyde dehydrogenase 1 family member A1(ALDH1A1)
MMP2	matrix metallopeptidase 2(MMP2)
MAPK1	mitogen-activated protein kinase 1(MAPK1)
MMP3	matrix metallopeptidase 3(MMP3)
MAPK3	mitogen-activated protein kinase 3(MAPK3)
IL1B	interleukin 1 beta(IL1B)
NOS3	nitric oxide synthase 3(NOS3)
AR	androgen receptor(AR)
F10	coagulation factor X(F10)
IL6	interleukin 6(IL6)
HSPB1	heat shock protein family B (small) member 1(HSPB1)
VCAM1	vascular cell adhesion molecule 1(VCAM1)
TP53	tumor protein p53(TP53)
PKN3	protein kinase N3(PKN3)
ALOX15	arachidonate 15-lipoxygenase(ALOX15)
SOD1	superoxide dismutase 1, soluble(SOD1)
GABPA	GA binding protein transcription factor alpha subunit(GABPA)
HSP90AA1	heat shock protein 90 alpha family class A member 1(HSP90AA1)
GSR	glutathione-disulfide reductase(GSR)
