# Supplementary material for: Exploring Quercetin Anti-Osteoporosis Pharmacological Mechanisms with In Silico and In Vivo Models
Source: Life (Basel). 2022 Jun 29;12(7):980. doi: 10.3390/life12070980 (PMC9322149; doi:10.3390/life12070980)
Supplement: Supplementary file 1 [file life-12-00980-s001.zip › Table S4 The results of the GO and KEGG analysis.xlsx]

## Sheet: GO
Category	Term ID	Term name	Count	%	PValue	Genes	List Total	Pop Hits	Pop Total	Fold Enrichment	Bonferroni	Benjamini	FDR
GOTERM_BP_DIRECT	GO:0045893	positive regulation of transcription, DNA-templated	14	46.6667	7.92302e-13	JUN, AHR, HIF1A, ESR1, TNF, RELA, ESR2, NFKB1, AR, IL6, IL1B, MAPK1, TP53, MAPK3	30	515	16792	15.2161	7.28875e-10	7.28125e-10	6.48103e-10
GOTERM_BP_DIRECT	GO:0045429	positive regulation of nitric oxide biosynthetic process	7	23.3333	8.91257e-11	IL6, HSP90AA1, IFNG, IL1B, ESR1, TNF, EGFR	30	43	16792	91.1194	8.19956e-08	4.09532e-08	3.64524e-08
GOTERM_BP_DIRECT	GO:0046677	response to antibiotic	6	20	2.0826e-09	IL6, HSP90AA1, CYP1A1, CCL2, TP53, SOD1	30	32	16792	104.95	1.91599e-06	4.43428e-07	3.94694e-07
GOTERM_BP_DIRECT	GO:0031663	lipopolysaccharide-mediated signaling pathway	6	20	2.0826e-09	NOS3, IL1B, MAPK1, CCL2, TNF, MAPK3	30	32	16792	104.95	1.91599e-06	4.43428e-07	3.94694e-07
GOTERM_BP_DIRECT	GO:0045944	positive regulation of transcription from RNA polymerase II promoter	14	46.6667	2.41256e-09	JUN, AHR, HIF1A, ESR1, TNF, EGFR, RELA, NFKB1, AR, IL6, IFNG, IL1B, TP53, MAPK3	30	981	16792	7.98804	2.21955e-06	4.43428e-07	3.94694e-07
GOTERM_MF_DIRECT	GO:0019899	enzyme binding	10	33.3333	2.87336e-09	AR, JUN, PRKCD, CYP1A1, CYP3A4, HIF1A, ESR1, TP53, EGFR, ESR2	30	333	16881	16.8979	5.37318e-07	5.40191e-07	4.3675e-07
GOTERM_MF_DIRECT	GO:0008134	transcription factor binding	9	30	1.8372e-08	AR, JUN, MAPK1, AHR, HIF1A, ESR1, TP53, RELA, NFKB1	30	284	16881	17.832	3.43556e-06	1.27092e-06	1.02756e-06
GOTERM_MF_DIRECT	GO:0042802	identical protein binding	12	40	2.02807e-08	HSP90AA1, JUN, HSPB1, MAPK1, ESR1, TNF, TP53, RELA, EGFR, NFKB1, ACTB, SOD1	30	749	16881	9.01522	3.79248e-06	1.27092e-06	1.02756e-06
GOTERM_BP_DIRECT	GO:0007568	aging	7	23.3333	3.23698e-07	IL6, JUN, VCAM1, CYP1A1, CCL2, RELA, SOD1	30	165	16792	23.7463	0.000297758	4.95798e-05	4.41308e-05
GOTERM_BP_DIRECT	GO:0071222	cellular response to lipopolysaccharide	6	20	1.31787e-06	IL6, IFNG, CCL2, TNF, RELA, NFKB1	30	113	16792	29.7204	0.00121171	0.000152119	0.000135401
GOTERM_BP_DIRECT	GO:0009408	response to heat	5	16.6667	1.32421e-06	IL6, HSP90AA1, NOS3, CCL2, SOD1	30	48	16792	58.3056	0.00121754	0.000152119	0.000135401
GOTERM_MF_DIRECT	GO:0044212	transcription regulatory region DNA binding	7	23.3333	1.40203e-06	AR, JUN, AHR, TNF, TP53, RELA, NFKB1	30	213	16881	18.4925	0.000262145	6.58953e-05	5.32771e-05
GOTERM_BP_DIRECT	GO:0038096	Fc-gamma receptor signaling pathway involved in phagocytosis	6	20	2.34738e-06	HSP90AA1, PIK3CA, PRKCD, MAPK1, ACTB, MAPK3	30	127	16792	26.4441	0.00215726	0.000239694	0.000213351
GOTERM_BP_DIRECT	GO:0051092	positive regulation of NF-kappaB transcription factor activity	6	20	2.94639e-06	AR, IL6, IL1B, TNF, RELA, NFKB1	30	133	16792	25.2511	0.00270701	0.000270773	0.000241015
GOTERM_CC_DIRECT	GO:0005615	extracellular space	12	40	3.44101e-06	IL6, VCAM1, IFNG, IL1B, MMP2, MMP3, HSPB1, CCL2, TNF, EGFR, ACTB, SOD1	30	1347	18224	5.41173	0.000412836	0.000412921	0.000361306
GOTERM_BP_DIRECT	GO:0010628	positive regulation of gene expression	7	23.3333	4.78797e-06	AR, IL6, IFNG, IL1B, HIF1A, TNF, TP53	30	262	16792	14.9547	0.00439525	0.000400013	0.000356051
GOTERM_BP_DIRECT	GO:0071347	cellular response to interleukin-1	5	16.6667	6.43364e-06	IL6, CCL2, HIF1A, RELA, NFKB1	30	71	16792	39.4178	0.00590149	0.000480989	0.000428127
GOTERM_BP_DIRECT	GO:0048010	vascular endothelial growth factor receptor signaling pathway	5	16.6667	6.80397e-06	HSP90AA1, PIK3CA, HSPB1, CCL2, ACTB	30	72	16792	38.8704	0.00624013	0.000480989	0.000428127
GOTERM_BP_DIRECT	GO:0060559	positive regulation of calcidiol 1-monooxygenase activity	3	10	8.63043e-06	IFNG, IL1B, TNF	30	3	16792	559.733	0.00790859	0.000566526	0.000504264
GOTERM_BP_DIRECT	GO:0042493	response to drug	7	23.3333	1.12066e-05	IL6, HSP90AA1, JUN, IFNG, CYP1A1, RELA, SOD1	30	304	16792	12.8886	0.0102571	0.000624083	0.000555495
GOTERM_BP_DIRECT	GO:0070374	positive regulation of ERK1 and ERK2 cascade	6	20	1.1257e-05	IL6, JUN, CCL2, TNF, EGFR, MAPK3	30	175	16792	19.1909	0.010303	0.000624083	0.000555495
GOTERM_BP_DIRECT	GO:0050999	regulation of nitric-oxide synthase activity	4	13.3333	1.17235e-05	HSP90AA1, NOS3, IL1B, EGFR	30	26	16792	86.1128	0.0107278	0.000624083	0.000555495
GOTERM_BP_DIRECT	GO:0038095	Fc-epsilon receptor signaling pathway	6	20	1.22236e-05	JUN, PIK3CA, MAPK1, RELA, NFKB1, MAPK3	30	178	16792	18.8674	0.0111828	0.000624083	0.000555495
GOTERM_MF_DIRECT	GO:0005496	steroid binding	4	13.3333	1.29683e-05	AR, CYP3A4, ESR1, ESR2	30	27	16881	83.363	0.00242215	0.000487608	0.000394236
GOTERM_BP_DIRECT	GO:0007165	signal transduction	11	36.6667	1.42776e-05	AR, HSP90AA1, IL1B, PRKCD, MAPK1, CCL2, HIF1A, ESR1, EGFR, ESR2, NFKB1	30	1161	16792	5.30324	0.0130496	0.000690587	0.00061469
GOTERM_BP_DIRECT	GO:0043491	protein kinase B signaling	4	13.3333	2.44022e-05	PIK3CA, IL1B, CCL2, TNF	30	33	16792	67.8465	0.0222002	0.00112128	0.000998052
GOTERM_CC_DIRECT	GO:0005654	nucleoplasm	15	50	2.89806e-05	JUN, HSP90AA1, PRKCD, AHR, HIF1A, ESR1, RELA, ESR2, NFKB1, ACTB, SOD1, AR, MAPK1, TP53, MAPK3	30	2784	18224	3.27299	0.00347168	0.00134139	0.00117372
GOTERM_BP_DIRECT	GO:0051091	positive regulation of sequence-specific DNA binding transcription factor activity	5	16.6667	3.0395e-05	IL6, IL1B, ESR1, TNF, ESR2	30	105	16792	26.654	0.0275765	0.00133014	0.00118396
GOTERM_MF_DIRECT	GO:0004879	RNA polymerase II transcription factor activity, ligand-activated sequence-specific DNA binding	4	13.3333	3.13286e-05	AR, AHR, ESR1, ESR2	30	36	16881	62.5222	0.00584141	0.000981629	0.000793658
GOTERM_BP_DIRECT	GO:0000187	activation of MAPK activity	5	16.6667	3.27355e-05	IL1B, MAPK1, TNF, SOD1, MAPK3	30	107	16792	26.1558	0.0296682	0.00136745	0.00121717
GOTERM_BP_DIRECT	GO:0001525	angiogenesis	6	20	3.61621e-05	JUN, PIK3CA, NOS3, MMP2, CCL2, HIF1A	30	223	16792	15.0601	0.0327224	0.00144491	0.00128611
GOTERM_CC_DIRECT	GO:0043234	protein complex	7	23.3333	3.93411e-05	AR, HSP90AA1, MAPK1, TP53, ACTB, SOD1, MAPK3	30	412	18224	10.321	0.00470989	0.00134139	0.00117372
GOTERM_BP_DIRECT	GO:0006915	apoptotic process	8	26.6667	3.93879e-05	IFNG, IL1B, PRKCD, MAPK1, AHR, TP53, NFKB1, MAPK3	30	567	16792	7.89747	0.0355889	0.00150823	0.00134247
GOTERM_BP_DIRECT	GO:0030168	platelet activation	5	16.6667	4.34375e-05	IL6, PIK3CA, PRKCD, MAPK1, MAPK3	30	115	16792	24.3362	0.0391754	0.00159676	0.00142128
GOTERM_CC_DIRECT	GO:0005829	cytosol	16	53.3333	4.4713e-05	JUN, HSP90AA1, NOS3, PRKCD, HSPB1, HIF1A, RELA, NFKB1, ACTB, SOD1, AR, PIK3CA, IL1B, MAPK1, TP53, MAPK3	30	3315	18224	2.93197	0.00535131	0.00134139	0.00117372
GOTERM_MF_DIRECT	GO:0003682	chromatin binding	7	23.3333	4.49347e-05	AR, JUN, ESR1, TP53, RELA, EGFR, NFKB1	30	391	16881	10.0739	0.00836777	0.00120682	0.000975724
GOTERM_BP_DIRECT	GO:0000165	MAPK cascade	6	20	7.77869e-05	IL1B, MAPK1, CCL2, TNF, EGFR, MAPK3	30	262	16792	12.8183	0.0690658	0.00272705	0.00242734
GOTERM_MF_DIRECT	GO:0030235	nitric-oxide synthase regulator activity	3	10	7.928e-05	HSP90AA1, ESR1, EGFR	30	8	16881	211.012	0.0147166	0.00186308	0.00150632
GOTERM_BP_DIRECT	GO:0071316	cellular response to nicotine	3	10	8.01199e-05	TNF, RELA, NFKB1	30	8	16792	209.9	0.071062	0.00272705	0.00242734
GOTERM_BP_DIRECT	GO:0032930	positive regulation of superoxide anion generation	3	10	0.000102901	PRKCD, EGFR, SOD1	30	9	16792	186.578	0.0903304	0.00337736	0.00300618
GOTERM_BP_DIRECT	GO:0050852	T cell receptor signaling pathway	5	16.6667	0.000115927	IFNG, PIK3CA, MAPK1, RELA, NFKB1	30	148	16792	18.9099	0.101168	0.00367369	0.00326994
GOTERM_MF_DIRECT	GO:0046982	protein heterodimerization activity	7	23.3333	0.000117202	JUN, AHR, HIF1A, TP53, RELA, EGFR, NFKB1	30	465	16881	8.47075	0.0216796	0.00244822	0.00197941
GOTERM_BP_DIRECT	GO:0006959	humoral immune response	4	13.3333	0.000127272	IL6, IFNG, CCL2, TNF	30	57	16792	39.2795	0.110501	0.00380906	0.00339044
GOTERM_BP_DIRECT	GO:0045080	positive regulation of chemokine biosynthetic process	3	10	0.000128488	IFNG, IL1B, TNF	30	10	16792	167.92	0.111497	0.00380906	0.00339044
GOTERM_BP_DIRECT	GO:0071407	cellular response to organic cyclic compound	4	13.3333	0.000141076	IL1B, CYP1A1, CCL2, TNF	30	59	16792	37.948	0.121728	0.00400924	0.00356862
GOTERM_BP_DIRECT	GO:0042102	positive regulation of T cell proliferation	4	13.3333	0.000148329	IL6, VCAM1, IFNG, IL1B	30	60	16792	37.3156	0.12757	0.00400924	0.00356862
GOTERM_BP_DIRECT	GO:0048661	positive regulation of smooth muscle cell proliferation	4	13.3333	0.000148329	IL6, JUN, TNF, EGFR	30	60	16792	37.3156	0.12757	0.00400924	0.00356862
GOTERM_MF_DIRECT	GO:0003700	transcription factor activity, sequence-specific DNA binding	9	30	0.00015727	AR, JUN, AHR, HIF1A, ESR1, TP53, RELA, ESR2, NFKB1	30	961	16881	5.26982	0.0289835	0.00295668	0.00239051
GOTERM_MF_DIRECT	GO:0000980	RNA polymerase II distal enhancer sequence-specific DNA binding	4	13.3333	0.000185348	JUN, RELA, NFKB1, ACTB	30	65	16881	34.6277	0.0340693	0.00316776	0.00256117
GOTERM_BP_DIRECT	GO:0006366	transcription from RNA polymerase II promoter	7	23.3333	0.000206047	JUN, AHR, HIF1A, ESR1, TP53, RELA, NFKB1	30	513	16792	7.63769	0.172695	0.00527639	0.0046965
GOTERM_BP_DIRECT	GO:0001666	response to hypoxia	5	16.6667	0.000206692	VCAM1, MMP2, CYP1A1, CCL2, HIF1A	30	172	16792	16.2713	0.173187	0.00527639	0.0046965
GOTERM_BP_DIRECT	GO:0035690	cellular response to drug	4	13.3333	0.000224747	IL1B, CCL2, TP53, EGFR	30	69	16792	32.4483	0.18681	0.00558223	0.00496873
GOTERM_CC_DIRECT	GO:0000790	nuclear chromatin	5	16.6667	0.000235372	AR, ESR1, TP53, RELA, ACTB	30	193	18224	15.7375	0.0278528	0.00564893	0.00494282
GOTERM_BP_DIRECT	GO:0071260	cellular response to mechanical stimulus	4	13.3333	0.000244601	IL1B, EGFR, NFKB1, MAPK3	30	71	16792	31.5343	0.201532	0.00591549	0.00526537
GOTERM_BP_DIRECT	GO:0071354	cellular response to interleukin-6	3	10	0.000258721	CCL2, RELA, NFKB1	30	14	16792	119.943	0.21184	0.00609652	0.0054265
GOTERM_MF_DIRECT	GO:0016712	oxidoreductase activity, acting on paired donors, with incorporation or reduction of molecular oxygen, reduced flavin or flavoprotein as one donor, and incorporation of one atom of oxygen	3	10	0.00029509	CYP1A1, CYP3A4, CYP19A1	30	15	16881	112.54	0.0536946	0.00462307	0.0037378
GOTERM_BP_DIRECT	GO:0043122	regulation of I-kappaB kinase/NF-kappaB signaling	3	10	0.000298204	IL1B, HSPB1, TNF	30	15	16792	111.947	0.239963	0.00668414	0.00594954
GOTERM_BP_DIRECT	GO:0051044	positive regulation of membrane protein ectodomain proteolysis	3	10	0.000298204	IFNG, IL1B, TNF	30	15	16792	111.947	0.239963	0.00668414	0.00594954
GOTERM_BP_DIRECT	GO:0014066	regulation of phosphatidylinositol 3-kinase signaling	4	13.3333	0.000322944	PIK3CA, MAPK1, EGFR, MAPK3	30	78	16792	28.7043	0.257072	0.00706632	0.00628972
GOTERM_BP_DIRECT	GO:0035994	response to muscle stretch	3	10	0.00034044	JUN, RELA, NFKB1	30	16	16792	104.95	0.268939	0.00711055	0.00632908
GOTERM_BP_DIRECT	GO:0008209	androgen metabolic process	3	10	0.00034044	CYP3A4, ESR1, CYP19A1	30	16	16792	104.95	0.268939	0.00711055	0.00632908
GOTERM_BP_DIRECT	GO:0032722	positive regulation of chemokine production	3	10	0.000385419	IL6, HIF1A, TNF	30	17	16792	98.7765	0.298584	0.0078711	0.00700605
GOTERM_MF_DIRECT	GO:0019901	protein kinase binding	6	20	0.000407995	PRKCD, HSPB1, HIF1A, TP53, RELA, EGFR	30	376	16881	8.97926	0.0734717	0.00590024	0.00477041
GOTERM_BP_DIRECT	GO:0006954	inflammatory response	6	20	0.000433415	IL6, IL1B, CCL2, TNF, RELA, NFKB1	30	379	16792	8.86121	0.328894	0.00865887	0.00770725
GOTERM_BP_DIRECT	GO:0046716	muscle cell cellular homeostasis	3	10	0.00048357	IL6, HIF1A, SOD1	30	19	16792	88.3789	0.359171	0.00945534	0.00841618
GOTERM_BP_DIRECT	GO:0007049	cell cycle	5	16.6667	0.000499968	PRKCD, MAPK1, AHR, TP53, MAPK3	30	217	16792	12.8971	0.36877	0.0095723	0.00852028
GOTERM_BP_DIRECT	GO:0008285	negative regulation of cell proliferation	6	20	0.000529455	AR, IL6, JUN, NOS3, IL1B, TP53	30	396	16792	8.48081	0.385673	0.00986501	0.00878082
GOTERM_BP_DIRECT	GO:1902895	positive regulation of pri-miRNA transcription from RNA polymerase II promoter	3	10	0.000536725	JUN, HIF1A, RELA	30	20	16792	83.96	0.38977	0.00986501	0.00878082
GOTERM_CC_DIRECT	GO:0005576	extracellular region	10	33.3333	0.000627948	IL6, HSP90AA1, IFNG, IL1B, MMP2, MMP3, CCL2, TNF, ESR2, SOD1	30	1610	18224	3.77308	0.0726066	0.0122019	0.0106767
GOTERM_MF_DIRECT	GO:0001077	transcriptional activator activity, RNA polymerase II core promoter proximal region sequence-specific binding	5	16.6667	0.000671965	AR, JUN, HIF1A, ESR1, RELA	30	236	16881	11.9216	0.11812	0.00902353	0.00729562
GOTERM_CC_DIRECT	GO:0005737	cytoplasm	18	60	0.000711778	HSP90AA1, NOS3, PRKCD, HSPB1, AHR, CYP3A4, HIF1A, ESR1, EGFR, RELA, NFKB1, ACTB, SOD1, AR, IL6, IFNG, MAPK1, TP53	30	5222	18224	2.09391	0.0818952	0.0122019	0.0106767
GOTERM_BP_DIRECT	GO:0051090	regulation of sequence-specific DNA binding transcription factor activity	3	10	0.000842936	JUN, MAPK1, MAPK3	30	25	16792	67.168	0.539678	0.0151894	0.01352
GOTERM_BP_DIRECT	GO:0009615	response to virus	4	13.3333	0.000882808	IFNG, CYP1A1, HSPB1, TNF	30	110	16792	20.3539	0.556271	0.0153076	0.0136252
GOTERM_BP_DIRECT	GO:0071356	cellular response to tumor necrosis factor	4	13.3333	0.000882808	IL6, VCAM1, CCL2, RELA	30	110	16792	20.3539	0.556271	0.0153076	0.0136252
GOTERM_MF_DIRECT	GO:0008395	steroid hydroxylase activity	3	10	0.000902732	CYP1A1, CYP3A4, CYP19A1	30	26	16881	64.9269	0.155396	0.0113142	0.00914769
GOTERM_MF_DIRECT	GO:0070330	aromatase activity	3	10	0.000973913	CYP1A1, CYP3A4, CYP19A1	30	27	16881	62.5222	0.166574	0.0114435	0.00925218
GOTERM_BP_DIRECT	GO:0043066	negative regulation of apoptotic process	6	20	0.000991092	IL6, HSPB1, TP53, RELA, EGFR, NFKB1	30	455	16792	7.3811	0.598383	0.0167781	0.0149341
GOTERM_BP_DIRECT	GO:0045766	positive regulation of angiogenesis	4	13.3333	0.00100413	NOS3, IL1B, HSPB1, HIF1A	30	115	16792	19.469	0.603176	0.0167781	0.0149341
GOTERM_BP_DIRECT	GO:0008284	positive regulation of cell proliferation	6	20	0.00110276	AR, IL6, IFNG, MAPK1, RELA, EGFR	30	466	16792	7.20687	0.637634	0.0179981	0.0160201
GOTERM_CC_DIRECT	GO:0005634	nucleus	18	60	0.00112262	JUN, HSP90AA1, NOS3, MMP2, PRKCD, HSPB1, AHR, HIF1A, ESR1, EGFR, RELA, ESR2, NFKB1, SOD1, AR, MAPK1, TP53, MAPK3	30	5415	18224	2.01928	0.126101	0.0168393	0.0147344
GOTERM_BP_DIRECT	GO:0046627	negative regulation of insulin receptor signaling pathway	3	10	0.0011359	IL1B, PRKCD, RELA	30	29	16792	57.9034	0.648527	0.0179981	0.0160201
GOTERM_BP_DIRECT	GO:0071549	cellular response to dexamethasone stimulus	3	10	0.0011359	IL6, CCL2, EGFR	30	29	16792	57.9034	0.648527	0.0179981	0.0160201
GOTERM_BP_DIRECT	GO:0000122	negative regulation of transcription from RNA polymerase II promoter	7	23.3333	0.00124067	IFNG, ESR1, TNF, TP53, RELA, ESR2, NFKB1	30	720	16792	5.44185	0.680861	0.0193251	0.0172012
GOTERM_BP_DIRECT	GO:0071392	cellular response to estradiol stimulus	3	10	0.00129819	IL6, ESR1, EGFR	30	31	16792	54.1677	0.697329	0.0195579	0.0174085
GOTERM_BP_DIRECT	GO:0043200	response to amino acid	3	10	0.00129819	IL6, CCL2, RELA	30	31	16792	54.1677	0.697329	0.0195579	0.0174085
GOTERM_BP_DIRECT	GO:0001934	positive regulation of protein phosphorylation	4	13.3333	0.00133708	IL1B, TNF, EGFR, MAPK3	30	127	16792	17.6294	0.707982	0.019819	0.0176409
GOTERM_BP_DIRECT	GO:0019221	cytokine-mediated signaling pathway	4	13.3333	0.00146173	IL6, IL1B, CCL2, RELA	30	131	16792	17.0911	0.739663	0.0211215	0.0188002
GOTERM_BP_DIRECT	GO:0010634	positive regulation of epithelial cell migration	3	10	0.00147092	JUN, IFNG, HIF1A	30	33	16792	50.8848	0.741858	0.0211215	0.0188002
GOTERM_BP_DIRECT	GO:0043524	negative regulation of neuron apoptotic process	4	13.3333	0.001494	JUN, PIK3CA, CCL2, SOD1	30	132	16792	16.9616	0.747288	0.0211228	0.0188014
GOTERM_MF_DIRECT	GO:0020037	heme binding	4	13.3333	0.00163723	NOS3, CYP1A1, CYP3A4, CYP19A1	30	137	16881	16.4292	0.263917	0.0179828	0.0145393
GOTERM_BP_DIRECT	GO:0010629	negative regulation of gene expression	4	13.3333	0.00166204	IFNG, ESR1, TNF, NFKB1	30	137	16792	16.3426	0.78354	0.0231427	0.0205992
GOTERM_MF_DIRECT	GO:0043565	sequence-specific DNA binding	6	20	0.00172175	AR, JUN, HIF1A, ESR1, TP53, ESR2	30	518	16881	6.51776	0.27548	0.0179828	0.0145393
GOTERM_BP_DIRECT	GO:0038128	ERBB2 signaling pathway	3	10	0.001948	HSP90AA1, PIK3CA, EGFR	30	38	16792	44.1895	0.833691	0.0267196	0.023783
GOTERM_BP_DIRECT	GO:0001895	retina homeostasis	3	10	0.00215675	HSPB1, ACTB, SOD1	30	40	16792	41.98	0.862805	0.0291478	0.0259444
GOTERM_MF_DIRECT	GO:0005506	iron ion binding	4	13.3333	0.00224405	NOS3, CYP1A1, CYP3A4, CYP19A1	30	153	16881	14.7111	0.343024	0.0216439	0.0174993
GOTERM_MF_DIRECT	GO:0005515	protein binding	24	80	0.00230254	JUN, HSP90AA1, NOS3, MMP2, PRKCD, MMP3, HSPB1, AHR, HIF1A, ESR1, TNF, EGFR, RELA, ESR2, NFKB1, ACTB, SOD1, AR, IL6, PIK3CA, CYP1A1, MAPK1, TP53, MAPK3	30	8785	16881	1.53726	0.350187	0.0216439	0.0174993
GOTERM_BP_DIRECT	GO:0045740	positive regulation of DNA replication	3	10	0.00237563	IL6, JUN, EGFR	30	42	16792	39.981	0.88788	0.0311887	0.027761
GOTERM_BP_DIRECT	GO:0007566	embryo implantation	3	10	0.00237563	IL1B, MMP2, SOD1	30	42	16792	39.981	0.88788	0.0311887	0.027761
GOTERM_MF_DIRECT	GO:0001046	core promoter sequence-specific DNA binding	3	10	0.00246325	ESR1, TP53, ESR2	30	43	16881	39.2581	0.369471	0.022052	0.0178292
GOTERM_BP_DIRECT	GO:0048538	thymus development	3	10	0.00248886	MAPK1, SOD1, MAPK3	30	43	16792	39.0512	0.898997	0.0322149	0.0286744
GOTERM_CC_DIRECT	GO:0005856	cytoskeleton	5	16.6667	0.0026836	NOS3, HSPB1, MAPK1, ACTB, MAPK3	30	371	18224	8.18688	0.275639	0.0357814	0.0313087
GOTERM_BP_DIRECT	GO:0032755	positive regulation of interleukin-6 production	3	10	0.00272282	IL6, IL1B, TNF	30	45	16792	37.3156	0.918603	0.0347538	0.0309343
GOTERM_MF_DIRECT	GO:0019825	oxygen binding	3	10	0.0029363	CYP1A1, CYP3A4, CYP19A1	30	47	16881	35.917	0.42299	0.0246348	0.0199175
GOTERM_BP_DIRECT	GO:0071230	cellular response to amino acid stimulus	3	10	0.00296675	MMP2, TNF, EGFR	30	47	16792	35.7277	0.935007	0.0373486	0.0332439
GOTERM_MF_DIRECT	GO:0000978	RNA polymerase II core promoter proximal region sequence-specific DNA binding	5	16.6667	0.00301384	AR, JUN, ESR1, RELA, ACTB	30	355	16881	7.92535	0.431321	0.0246348	0.0199175
GOTERM_BP_DIRECT	GO:0055114	oxidation-reduction process	6	20	0.00315109	VCAM1, NOS3, CYP1A1, CYP3A4, CYP19A1, SOD1	30	592	16792	5.67297	0.945174	0.0391332	0.0348324
GOTERM_CC_DIRECT	GO:0005925	focal adhesion	5	16.6667	0.00324164	HSPB1, MAPK1, EGFR, ACTB, MAPK3	30	391	18224	7.76812	0.322691	0.0380609	0.0333033
GOTERM_MF_DIRECT	GO:0005125	cytokine activity	4	13.3333	0.00333528	IL6, IFNG, IL1B, TNF	30	176	16881	12.7886	0.4646	0.024823	0.0200696
GOTERM_MF_DIRECT	GO:0070576	vitamin D 24-hydroxylase activity	2	6.66667	0.00343297	CYP1A1, CYP3A4	30	2	16881	562.7	0.474323	0.024823	0.0200696
GOTERM_MF_DIRECT	GO:0038052	RNA polymerase II transcription factor activity, estrogen-activated sequence-specific DNA binding	2	6.66667	0.00343297	ESR1, ESR2	30	2	16881	562.7	0.474323	0.024823	0.0200696
GOTERM_BP_DIRECT	GO:0060557	positive regulation of vitamin D biosynthetic process	2	6.66667	0.00345115	IFNG, TNF	30	2	16792	559.733	0.958437	0.042288	0.0376405
GOTERM_CC_DIRECT	GO:0005667	transcription factor complex	4	13.3333	0.00348892	JUN, AHR, HIF1A, RELA	30	193	18224	12.59	0.34256	0.0380609	0.0333033
GOTERM_BP_DIRECT	GO:0045727	positive regulation of translation	3	10	0.0037577	IL6, MAPK1, MAPK3	30	53	16792	31.683	0.968683	0.0454385	0.0404447
GOTERM_BP_DIRECT	GO:0048146	positive regulation of fibroblast proliferation	3	10	0.00389806	JUN, ESR1, EGFR	30	54	16792	31.0963	0.972491	0.0465236	0.0414106
GOTERM_CC_DIRECT	GO:0005739	mitochondrion	8	26.6667	0.00408835	MMP2, CYP1A1, MAPK1, TP53, ESR2, NFKB1, SOD1, MAPK3	30	1331	18224	3.65119	0.388358	0.0408835	0.0357731
GOTERM_MF_DIRECT	GO:0003707	steroid hormone receptor activity	3	10	0.00414327	AR, ESR1, ESR2	30	56	16881	30.1446	0.539941	0.0288494	0.0233251
GOTERM_BP_DIRECT	GO:0070301	cellular response to hydrogen peroxide	3	10	0.00433362	IL6, PRKCD, RELA	30	57	16792	29.4596	0.981604	0.051059	0.0454475
GOTERM_MF_DIRECT	GO:0004497	monooxygenase activity	3	10	0.00443785	CYP1A1, CYP3A4, CYP19A1	30	58	16881	29.1052	0.564702	0.029797	0.0240912
GOTERM_CC_DIRECT	GO:0009897	external side of plasma membrane	4	13.3333	0.00459783	IL6, VCAM1, IFNG, TNF	30	213	18224	11.4078	0.424785	0.0409674	0.0358465
GOTERM_CC_DIRECT	GO:0005901	caveola	3	10	0.00477953	NOS3, MAPK1, MAPK3	30	65	18224	28.0369	0.437249	0.0409674	0.0358465
GOTERM_BP_DIRECT	GO:0006950	response to stress	3	10	0.00494784	HSP90AA1, MAPK1, EGFR	30	61	16792	27.5279	0.989573	0.0565886	0.0503694
GOTERM_BP_DIRECT	GO:0000189	MAPK import into nucleus	2	6.66667	0.0051724	MAPK1, MAPK3	30	3	16792	373.156	0.991528	0.0565886	0.0503694
GOTERM_BP_DIRECT	GO:2000630	positive regulation of miRNA metabolic process	2	6.66667	0.0051724	RELA, NFKB1	30	3	16792	373.156	0.991528	0.0565886	0.0503694
GOTERM_BP_DIRECT	GO:0061308	cardiac neural crest cell development involved in heart development	2	6.66667	0.0051724	MAPK1, MAPK3	30	3	16792	373.156	0.991528	0.0565886	0.0503694
GOTERM_BP_DIRECT	GO:0033590	response to cobalamin	2	6.66667	0.0051724	RELA, EGFR	30	3	16792	373.156	0.991528	0.0565886	0.0503694
GOTERM_BP_DIRECT	GO:0001781	neutrophil apoptotic process	2	6.66667	0.0051724	IL6, IFNG	30	3	16792	373.156	0.991528	0.0565886	0.0503694
GOTERM_MF_DIRECT	GO:0019903	protein phosphatase binding	3	10	0.00521552	HSP90AA1, TP53, EGFR	30	63	16881	26.7952	0.623883	0.033811	0.0273365
GOTERM_BP_DIRECT	GO:0043627	response to estrogen	3	10	0.00559983	HSP90AA1, MAPK1, ESR1	30	65	16792	25.8338	0.994294	0.0594843	0.0529469
GOTERM_BP_DIRECT	GO:0060326	cell chemotaxis	3	10	0.00559983	VCAM1, PRKCD, CCL2	30	65	16792	25.8338	0.994294	0.0594843	0.0529469
GOTERM_BP_DIRECT	GO:0006955	immune response	5	16.6667	0.00563127	IL6, IFNG, IL1B, CCL2, TNF	30	421	16792	6.64766	0.994458	0.0594843	0.0529469
GOTERM_MF_DIRECT	GO:0003705	transcription factor activity, RNA polymerase II distal enhancer sequence-specific binding	3	10	0.00571006	JUN, HIF1A, RELA	30	66	16881	25.5773	0.65728	0.0357426	0.0288983
GOTERM_BP_DIRECT	GO:0030593	neutrophil chemotaxis	3	10	0.00576867	IFNG, IL1B, CCL2	30	66	16792	25.4424	0.99512	0.0602433	0.0536224
GOTERM_MF_DIRECT	GO:0003677	DNA binding	9	30	0.00589372	AR, JUN, MAPK1, AHR, ESR1, TP53, RELA, ESR2, NFKB1	30	1674	16881	3.02527	0.668917	0.0357426	0.0288983
GOTERM_BP_DIRECT	GO:0050796	regulation of insulin secretion	3	10	0.00593983	IFNG, IL1B, TNF	30	67	16792	25.0627	0.995835	0.0613337	0.054593
GOTERM_BP_DIRECT	GO:0001938	positive regulation of endothelial cell proliferation	3	10	0.00628908	JUN, CCL2, HIF1A	30	69	16792	24.3362	0.996985	0.0642185	0.0571607
GOTERM_BP_DIRECT	GO:0033138	positive regulation of peptidyl-serine phosphorylation	3	10	0.00646715	IL6, PIK3CA, TNF	30	70	16792	23.9886	0.997443	0.0652849	0.05811
GOTERM_BP_DIRECT	GO:0060333	interferon-gamma-mediated signaling pathway	3	10	0.00664752	VCAM1, IFNG, PRKCD	30	71	16792	23.6507	0.997837	0.0652849	0.05811
GOTERM_MF_DIRECT	GO:0034056	estrogen response element binding	2	6.66667	0.00685455	ESR1, ESR2	30	4	16881	281.35	0.723685	0.0402705	0.0325591
GOTERM_BP_DIRECT	GO:0090170	regulation of Golgi inheritance	2	6.66667	0.00689079	MAPK1, MAPK3	30	4	16792	279.867	0.998273	0.0652849	0.05811
GOTERM_BP_DIRECT	GO:0010574	regulation of vascular endothelial growth factor production	2	6.66667	0.00689079	IL6, CCL2	30	4	16792	279.867	0.998273	0.0652849	0.05811
GOTERM_BP_DIRECT	GO:0030730	sequestering of triglyceride	2	6.66667	0.00689079	IL1B, TNF	30	4	16792	279.867	0.998273	0.0652849	0.05811
GOTERM_BP_DIRECT	GO:0070849	response to epidermal growth factor	2	6.66667	0.00689079	MAPK1, MAPK3	30	4	16792	279.867	0.998273	0.0652849	0.05811
GOTERM_BP_DIRECT	GO:0060571	morphogenesis of an epithelial fold	2	6.66667	0.00689079	AR, EGFR	30	4	16792	279.867	0.998273	0.0652849	0.05811
GOTERM_BP_DIRECT	GO:0001889	liver development	3	10	0.00720226	JUN, PIK3CA, RELA	30	74	16792	22.6919	0.998706	0.0675396	0.0601169
GOTERM_BP_DIRECT	GO:1900034	regulation of cellular response to heat	3	10	0.00739171	HSP90AA1, MAPK1, MAPK3	30	75	16792	22.3893	0.998914	0.0683988	0.0608817
GOTERM_BP_DIRECT	GO:0006468	protein phosphorylation	5	16.6667	0.00744275	PIK3CA, PRKCD, MAPK1, CCL2, MAPK3	30	456	16792	6.13743	0.998965	0.0683988	0.0608817
GOTERM_CC_DIRECT	GO:0033256	I-kappaB/NF-kappaB complex	2	6.66667	0.00793213	RELA, NFKB1	30	5	18224	242.987	0.615438	0.063457	0.0555249
GOTERM_MF_DIRECT	GO:0030284	estrogen receptor activity	2	6.66667	0.00856109	ESR1, ESR2	30	5	16881	225.08	0.799675	0.0487723	0.0394329
GOTERM_BP_DIRECT	GO:0031622	positive regulation of fever generation	2	6.66667	0.00860631	IL1B, TNF	30	5	16792	223.893	0.999648	0.0775412	0.0690192
GOTERM_BP_DIRECT	GO:0072584	caveolin-mediated endocytosis	2	6.66667	0.00860631	MAPK1, MAPK3	30	5	16792	223.893	0.999648	0.0775412	0.0690192
GOTERM_BP_DIRECT	GO:0051897	positive regulation of protein kinase B signaling	3	10	0.009197	IL6, TNF, EGFR	30	84	16792	19.9905	0.999797	0.0820587	0.0730402
GOTERM_BP_DIRECT	GO:0009636	response to toxic substance	3	10	0.00940859	MAPK1, AHR, MAPK3	30	85	16792	19.7553	0.999833	0.0831394	0.0740022
GOTERM_BP_DIRECT	GO:0006928	movement of cell or subcellular component	3	10	0.00962236	IFNG, HSPB1, ACTB	30	86	16792	19.5256	0.999863	0.0842185	0.0749627
GOTERM_BP_DIRECT	GO:0045892	negative regulation of transcription, DNA-templated	5	16.6667	0.0101523	JUN, AHR, TNF, TP53, RELA	30	499	16792	5.60855	0.999916	0.0854336	0.0760443
GOTERM_BP_DIRECT	GO:0002933	lipid hydroxylation	2	6.66667	0.010319	CYP1A1, CYP3A4	30	6	16792	186.578	0.999928	0.0854336	0.0760443
GOTERM_BP_DIRECT	GO:0060137	maternal process involved in parturition	2	6.66667	0.010319	CYP1A1, CCL2	30	6	16792	186.578	0.999928	0.0854336	0.0760443
GOTERM_BP_DIRECT	GO:0045084	positive regulation of interleukin-12 biosynthetic process	2	6.66667	0.010319	IFNG, RELA	30	6	16792	186.578	0.999928	0.0854336	0.0760443
GOTERM_BP_DIRECT	GO:0060664	epithelial cell proliferation involved in salivary gland morphogenesis	2	6.66667	0.010319	IL6, TNF	30	6	16792	186.578	0.999928	0.0854336	0.0760443
GOTERM_BP_DIRECT	GO:0060440	trachea formation	2	6.66667	0.010319	MAPK1, MAPK3	30	6	16792	186.578	0.999928	0.0854336	0.0760443
GOTERM_CC_DIRECT	GO:0031012	extracellular matrix	4	13.3333	0.0113428	HSP90AA1, MMP2, HSPB1, SOD1	30	296	18224	8.20901	0.745618	0.0850712	0.0744373
GOTERM_MF_DIRECT	GO:0005524	ATP binding	8	26.6667	0.0115634	HSP90AA1, PIK3CA, PRKCD, MAPK1, TP53, EGFR, ACTB, MAPK3	30	1495	16881	3.0111	0.886386	0.0639387	0.0516951
GOTERM_BP_DIRECT	GO:0034351	negative regulation of glial cell apoptotic process	2	6.66667	0.0120288	PRKCD, CCL2	30	7	16792	159.924	0.999985	0.0978269	0.0870756
GOTERM_BP_DIRECT	GO:1903140	regulation of establishment of endothelial barrier	2	6.66667	0.0120288	IL1B, TNF	30	7	16792	159.924	0.999985	0.0978269	0.0870756
GOTERM_CC_DIRECT	GO:0043204	perikaryon	3	10	0.0122832	IFNG, MAPK1, CCL2	30	106	18224	17.1925	0.77307	0.0867051	0.075867
GOTERM_MF_DIRECT	GO:0031625	ubiquitin protein ligase binding	4	13.3333	0.0128182	HIF1A, TP53, RELA, EGFR	30	287	16881	7.84251	0.910408	0.0670661	0.0542236
GOTERM_BP_DIRECT	GO:0010468	regulation of gene expression	3	10	0.012839	PIK3CA, AHR, HIF1A	30	100	16792	16.792	0.999993	0.1035	0.0921256
GOTERM_MF_DIRECT	GO:0008270	zinc ion binding	7	23.3333	0.0130391	AR, MMP2, MMP3, ESR1, TP53, ESR2, SOD1	30	1169	16881	3.36946	0.91408	0.0670661	0.0542236
GOTERM_MF_DIRECT	GO:0042826	histone deacetylase binding	3	10	0.0131992	HSP90AA1, HIF1A, RELA	30	102	16881	16.55	0.916648	0.0670661	0.0542236
GOTERM_BP_DIRECT	GO:0010888	negative regulation of lipid storage	2	6.66667	0.0137357	IL6, TNF	30	8	16792	139.933	0.999997	0.104323	0.092858
GOTERM_BP_DIRECT	GO:0033129	positive regulation of histone phosphorylation	2	6.66667	0.0137357	IL1B, MAPK3	30	8	16792	139.933	0.999997	0.104323	0.092858
GOTERM_BP_DIRECT	GO:2000641	regulation of early endosome to late endosome transport	2	6.66667	0.0137357	MAPK1, MAPK3	30	8	16792	139.933	0.999997	0.104323	0.092858
GOTERM_BP_DIRECT	GO:0045410	positive regulation of interleukin-6 biosynthetic process	2	6.66667	0.0137357	IFNG, IL1B	30	8	16792	139.933	0.999997	0.104323	0.092858
GOTERM_BP_DIRECT	GO:0009308	amine metabolic process	2	6.66667	0.0137357	VCAM1, CYP1A1	30	8	16792	139.933	0.999997	0.104323	0.092858
GOTERM_BP_DIRECT	GO:0032872	regulation of stress-activated MAPK cascade	2	6.66667	0.0137357	MAPK1, MAPK3	30	8	16792	139.933	0.999997	0.104323	0.092858
GOTERM_BP_DIRECT	GO:0060736	prostate gland growth	2	6.66667	0.0137357	AR, CYP19A1	30	8	16792	139.933	0.999997	0.104323	0.092858
GOTERM_BP_DIRECT	GO:0002223	stimulatory C-type lectin receptor signaling pathway	3	10	0.0140868	PRKCD, RELA, NFKB1	30	105	16792	15.9924	0.999998	0.10525	0.0936828
GOTERM_BP_DIRECT	GO:0045471	response to ethanol	3	10	0.0140868	VCAM1, CCL2, SOD1	30	105	16792	15.9924	0.999998	0.10525	0.0936828
GOTERM_BP_DIRECT	GO:0016032	viral process	4	13.3333	0.0145051	VCAM1, MAPK1, TP53, MAPK3	30	299	16792	7.48807	0.999999	0.107502	0.0956869
GOTERM_BP_DIRECT	GO:0043065	positive regulation of apoptotic process	4	13.3333	0.0146348	IL6, TNF, TP53, SOD1	30	300	16792	7.46311	0.999999	0.107595	0.09577
GOTERM_BP_DIRECT	GO:0060020	Bergmann glial cell differentiation	2	6.66667	0.0154398	MAPK1, MAPK3	30	9	16792	124.385	0.999999	0.109148	0.0971521
GOTERM_BP_DIRECT	GO:2000304	positive regulation of ceramide biosynthetic process	2	6.66667	0.0154398	PRKCD, TNF	30	9	16792	124.385	0.999999	0.109148	0.0971521
GOTERM_BP_DIRECT	GO:0009651	response to salt stress	2	6.66667	0.0154398	HSP90AA1, TNF	30	9	16792	124.385	0.999999	0.109148	0.0971521
GOTERM_BP_DIRECT	GO:0042473	outer ear morphogenesis	2	6.66667	0.0154398	MAPK1, MAPK3	30	9	16792	124.385	0.999999	0.109148	0.0971521
GOTERM_BP_DIRECT	GO:0050665	hydrogen peroxide biosynthetic process	2	6.66667	0.0154398	CYP1A1, SOD1	30	9	16792	124.385	0.999999	0.109148	0.0971521
GOTERM_MF_DIRECT	GO:0042805	actinin binding	2	6.66667	0.0170514	RELA, NFKB1	30	10	16881	112.54	0.959889	0.0843595	0.0682056
GOTERM_BP_DIRECT	GO:0033160	positive regulation of protein import into nucleus, translocation	2	6.66667	0.0171411	IL6, HSP90AA1	30	10	16792	111.947	1	0.119338	0.106223
GOTERM_BP_DIRECT	GO:0042359	vitamin D metabolic process	2	6.66667	0.0171411	CYP1A1, CYP3A4	30	10	16792	111.947	1	0.119338	0.106223
GOTERM_CC_DIRECT	GO:0005886	plasma membrane	13	43.3333	0.0184413	HSP90AA1, VCAM1, NOS3, MMP2, PRKCD, HSPB1, ESR1, TNF, EGFR, ACTB, SOD1, AR, PIK3CA	30	4121	18224	1.9163	0.892859	0.122942	0.107574
GOTERM_MF_DIRECT	GO:0043560	insulin receptor substrate binding	2	6.66667	0.018741	PIK3CA, PRKCD	30	11	16881	102.309	0.970923	0.0903413	0.0730419
GOTERM_BP_DIRECT	GO:0030278	regulation of ossification	2	6.66667	0.0188395	MAPK1, MAPK3	30	11	16792	101.77	1	0.129205	0.115005
GOTERM_BP_DIRECT	GO:0034116	positive regulation of heterotypic cell-cell adhesion	2	6.66667	0.0188395	IL1B, TNF	30	11	16792	101.77	1	0.129205	0.115005
GOTERM_BP_DIRECT	GO:0018105	peptidyl-serine phosphorylation	3	10	0.0195749	PRKCD, MAPK1, MAPK3	30	125	16792	13.4336	1	0.133255	0.11861
GOTERM_BP_DIRECT	GO:0019430	removal of superoxide radicals	2	6.66667	0.0205351	NOS3, SOD1	30	12	16792	93.2889	1	0.138763	0.123513
GOTERM_MF_DIRECT	GO:0001784	phosphotyrosine binding	2	6.66667	0.0221118	MAPK1, MAPK3	30	13	16881	86.5692	0.984722	0.103926	0.084025
GOTERM_BP_DIRECT	GO:0002526	acute inflammatory response	2	6.66667	0.0222279	IL6, VCAM1	30	13	16792	86.1128	1	0.143855	0.128045
GOTERM_BP_DIRECT	GO:0060425	lung morphogenesis	2	6.66667	0.0222279	MAPK1, MAPK3	30	13	16792	86.1128	1	0.143855	0.128045
GOTERM_BP_DIRECT	GO:0071318	cellular response to ATP	2	6.66667	0.0222279	CCL2, SOD1	30	13	16792	86.1128	1	0.143855	0.128045
GOTERM_BP_DIRECT	GO:0061029	eyelid development in camera-type eye	2	6.66667	0.0222279	JUN, EGFR	30	13	16792	86.1128	1	0.143855	0.128045
GOTERM_BP_DIRECT	GO:0048546	digestive tract morphogenesis	2	6.66667	0.0222279	HIF1A, EGFR	30	13	16792	86.1128	1	0.143855	0.128045
GOTERM_BP_DIRECT	GO:0050901	leukocyte tethering or rolling	2	6.66667	0.0222279	VCAM1, TNF	30	13	16792	86.1128	1	0.143855	0.128045
GOTERM_MF_DIRECT	GO:0004707	MAP kinase activity	2	6.66667	0.023793	MAPK1, MAPK3	30	14	16881	80.3857	0.988925	0.1091	0.0882084
GOTERM_BP_DIRECT	GO:0032461	positive regulation of protein oligomerization	2	6.66667	0.0239178	MMP3, TP53	30	14	16792	79.9619	1	0.152642	0.135866
GOTERM_BP_DIRECT	GO:0035729	cellular response to hepatocyte growth factor stimulus	2	6.66667	0.0239178	IL6, RELA	30	14	16792	79.9619	1	0.152642	0.135866
GOTERM_CC_DIRECT	GO:0043209	myelin sheath	3	10	0.0242163	HSP90AA1, ACTB, SOD1	30	152	18224	11.9895	0.947225	0.152945	0.133827
GOTERM_BP_DIRECT	GO:0008283	cell proliferation	4	13.3333	0.0246793	AR, CYP1A1, TP53, EGFR	30	366	16792	6.1173	1	0.156416	0.139225
GOTERM_BP_DIRECT	GO:0060397	JAK-STAT cascade involved in growth hormone signaling pathway	2	6.66667	0.0256049	MAPK1, MAPK3	30	15	16792	74.6311	1	0.161171	0.143458
GOTERM_MF_DIRECT	GO:0004674	protein serine/threonine kinase activity	4	13.3333	0.0261012	PIK3CA, PRKCD, MAPK1, MAPK3	30	376	16881	5.98617	0.992887	0.116834	0.0944616
GOTERM_CC_DIRECT	GO:0031143	pseudopodium	2	6.66667	0.0267222	MAPK1, MAPK3	30	17	18224	71.4667	0.961237	0.160333	0.140291
GOTERM_BP_DIRECT	GO:0044130	negative regulation of growth of symbiont in host	2	6.66667	0.0272892	IFNG, TNF	30	16	16792	69.9667	1	0.167192	0.148817
GOTERM_BP_DIRECT	GO:0030949	positive regulation of vascular endothelial growth factor receptor signaling pathway	2	6.66667	0.0272892	IL1B, HIF1A	30	16	16792	69.9667	1	0.167192	0.148817
GOTERM_BP_DIRECT	GO:0050995	negative regulation of lipid catabolic process	2	6.66667	0.0272892	IL1B, TNF	30	16	16792	69.9667	1	0.167192	0.148817
GOTERM_BP_DIRECT	GO:1904355	positive regulation of telomere capping	2	6.66667	0.0272892	MAPK1, MAPK3	30	16	16792	69.9667	1	0.167192	0.148817
GOTERM_BP_DIRECT	GO:0006367	transcription initiation from RNA polymerase II promoter	3	10	0.028169	AR, ESR1, ESR2	30	152	16792	11.0474	1	0.171439	0.152598
GOTERM_CC_DIRECT	GO:0032839	dendrite cytoplasm	2	6.66667	0.0282724	MAPK1, SOD1	30	18	18224	67.4963	0.967986	0.161557	0.141362
GOTERM_BP_DIRECT	GO:0018108	peptidyl-tyrosine phosphorylation	3	10	0.0285119	HSP90AA1, PRKCD, EGFR	30	153	16792	10.9752	1	0.172384	0.153439
GOTERM_BP_DIRECT	GO:0060749	mammary gland alveolus development	2	6.66667	0.0289707	AR, ESR1	30	17	16792	65.851	1	0.174013	0.154889
GOTERM_BP_DIRECT	GO:0035066	positive regulation of histone acetylation	2	6.66667	0.0306494	IL1B, MAPK3	30	18	16792	62.1926	1	0.180556	0.160713
GOTERM_BP_DIRECT	GO:0060324	face development	2	6.66667	0.0306494	MAPK1, MAPK3	30	18	16792	62.1926	1	0.180556	0.160713
GOTERM_BP_DIRECT	GO:0031293	membrane protein intracellular domain proteolysis	2	6.66667	0.0306494	RELA, NFKB1	30	18	16792	62.1926	1	0.180556	0.160713
GOTERM_BP_DIRECT	GO:0051493	regulation of cytoskeleton organization	2	6.66667	0.0323252	MAPK1, MAPK3	30	19	16792	58.9193	1	0.184911	0.164589
GOTERM_BP_DIRECT	GO:0042832	defense response to protozoan	2	6.66667	0.0323252	IL6, IFNG	30	19	16792	58.9193	1	0.184911	0.164589
GOTERM_BP_DIRECT	GO:0046827	positive regulation of protein export from nucleus	2	6.66667	0.0323252	IL1B, TP53	30	19	16792	58.9193	1	0.184911	0.164589
GOTERM_BP_DIRECT	GO:0045672	positive regulation of osteoclast differentiation	2	6.66667	0.0323252	IFNG, TNF	30	19	16792	58.9193	1	0.184911	0.164589
GOTERM_BP_DIRECT	GO:0032496	response to lipopolysaccharide	3	10	0.0323947	JUN, VCAM1, CYP1A1	30	164	16792	10.239	1	0.184911	0.164589
GOTERM_BP_DIRECT	GO:0051607	defense response to virus	3	10	0.0327575	IL6, IFNG, RELA	30	165	16792	10.177	1	0.185828	0.165405
GOTERM_BP_DIRECT	GO:0071375	cellular response to peptide hormone stimulus	2	6.66667	0.0339983	RELA, NFKB1	30	20	16792	55.9733	1	0.190515	0.169577
GOTERM_BP_DIRECT	GO:0001892	embryonic placenta development	2	6.66667	0.0339983	HIF1A, EGFR	30	20	16792	55.9733	1	0.190515	0.169577
GOTERM_MF_DIRECT	GO:0042803	protein homodimerization activity	5	16.6667	0.0348999	HSP90AA1, JUN, RELA, NFKB1, SOD1	30	730	16881	3.85411	0.998697	0.152585	0.123367
GOTERM_BP_DIRECT	GO:0042346	positive regulation of NF-kappaB import into nucleus	2	6.66667	0.0356686	IL1B, TNF	30	21	16792	53.3079	1	0.197467	0.175765
GOTERM_BP_DIRECT	GO:0030520	intracellular estrogen receptor signaling pathway	2	6.66667	0.0356686	ESR1, ESR2	30	21	16792	53.3079	1	0.197467	0.175765
GOTERM_BP_DIRECT	GO:0051000	positive regulation of nitric-oxide synthase activity	2	6.66667	0.0373361	HIF1A, ESR1	30	22	16792	50.8848	1	0.20546	0.18288
GOTERM_BP_DIRECT	GO:0035924	cellular response to vascular endothelial growth factor stimulus	2	6.66667	0.0390008	VCAM1, HSPB1	30	23	16792	48.6725	1	0.213344	0.189897
GOTERM_BP_DIRECT	GO:0001819	positive regulation of cytokine production	2	6.66667	0.0406628	TNF, SOD1	30	24	16792	46.6444	1	0.219818	0.19566
GOTERM_BP_DIRECT	GO:0070371	ERK1 and ERK2 cascade	2	6.66667	0.0406628	MAPK1, MAPK3	30	24	16792	46.6444	1	0.219818	0.19566
GOTERM_MF_DIRECT	GO:0001205	transcriptional activator activity, RNA polymerase II distal enhancer sequence-specific binding	2	6.66667	0.0421032	RELA, NFKB1	30	25	16881	45.016	0.999679	0.179896	0.145447
GOTERM_BP_DIRECT	GO:0042327	positive regulation of phosphorylation	2	6.66667	0.0423219	AR, EGFR	30	25	16792	44.7787	1	0.22482	0.200112
GOTERM_BP_DIRECT	GO:0030878	thyroid gland development	2	6.66667	0.0423219	MAPK1, MAPK3	30	25	16792	44.7787	1	0.22482	0.200112
GOTERM_BP_DIRECT	GO:0007569	cell aging	2	6.66667	0.0423219	TP53, SOD1	30	25	16792	44.7787	1	0.22482	0.200112
GOTERM_BP_DIRECT	GO:0040014	regulation of multicellular organism growth	2	6.66667	0.0439783	PIK3CA, SOD1	30	26	16792	43.0564	1	0.229637	0.204399
GOTERM_BP_DIRECT	GO:0032757	positive regulation of interleukin-8 production	2	6.66667	0.0439783	IL1B, TNF	30	26	16792	43.0564	1	0.229637	0.204399
GOTERM_BP_DIRECT	GO:0007202	activation of phospholipase C activity	2	6.66667	0.0439783	PRKCD, EGFR	30	26	16792	43.0564	1	0.229637	0.204399
GOTERM_BP_DIRECT	GO:0006351	transcription, DNA-templated	8	26.6667	0.0447689	AR, MAPK1, AHR, HIF1A, ESR1, TP53, ESR2, MAPK3	30	1955	16792	2.29047	1	0.232444	0.206898
GOTERM_MF_DIRECT	GO:0051879	Hsp90 protein binding	2	6.66667	0.0453965	AHR, HIF1A	30	27	16881	41.6815	0.999831	0.187986	0.151988
GOTERM_BP_DIRECT	GO:0010575	positive regulation of vascular endothelial growth factor production	2	6.66667	0.0456319	IL1B, HIF1A	30	27	16792	41.4617	1	0.234278	0.20853
GOTERM_BP_DIRECT	GO:0017144	drug metabolic process	2	6.66667	0.0456319	CYP1A1, CYP3A4	30	27	16792	41.4617	1	0.234278	0.20853
GOTERM_MF_DIRECT	GO:0016491	oxidoreductase activity	3	10	0.0459965	NOS3, CYP1A1, CYP3A4	30	200	16881	8.4405	0.99985	0.187986	0.151988
GOTERM_MF_DIRECT	GO:0035035	histone acetyltransferase binding	2	6.66667	0.0470391	HIF1A, TP53	30	28	16881	40.1929	0.999878	0.188156	0.152126
GOTERM_BP_DIRECT	GO:0010033	response to organic substance	2	6.66667	0.0472828	RELA, SOD1	30	28	16792	39.981	1	0.240071	0.213687
GOTERM_BP_DIRECT	GO:0000060	protein import into nucleus, translocation	2	6.66667	0.0472828	IFNG, TNF	30	28	16792	39.981	1	0.240071	0.213687
GOTERM_BP_DIRECT	GO:0045909	positive regulation of vasodilation	2	6.66667	0.0489309	NOS3, EGFR	30	29	16792	38.6023	1	0.243067	0.216354
GOTERM_BP_DIRECT	GO:0050766	positive regulation of phagocytosis	2	6.66667	0.0489309	IL1B, TNF	30	29	16792	38.6023	1	0.243067	0.216354
GOTERM_BP_DIRECT	GO:0043542	endothelial cell migration	2	6.66667	0.0489309	PIK3CA, NOS3	30	29	16792	38.6023	1	0.243067	0.216354
GOTERM_BP_DIRECT	GO:0051973	positive regulation of telomerase activity	2	6.66667	0.0489309	MAPK1, MAPK3	30	29	16792	38.6023	1	0.243067	0.216354
GOTERM_MF_DIRECT	GO:0000977	RNA polymerase II regulatory region sequence-specific DNA binding	3	10	0.0493445	TP53, RELA, NFKB1	30	208	16881	8.11587	0.999922	0.193266	0.156258
GOTERM_BP_DIRECT	GO:0006974	cellular response to DNA damage stimulus	3	10	0.049812	MAPK1, TP53, MAPK3	30	208	16792	8.07308	1	0.246114	0.219066
GOTERM_CC_DIRECT	GO:0005769	early endosome	3	10	0.0511148	VCAM1, MAPK1, MAPK3	30	229	18224	7.95808	0.998157	0.260469	0.227911
GOTERM_BP_DIRECT	GO:0010332	response to gamma radiation	2	6.66667	0.0522188	CCL2, TP53	30	31	16792	36.1118	1	0.255261	0.227208
GOTERM_BP_DIRECT	GO:0048147	negative regulation of fibroblast proliferation	2	6.66667	0.0522188	IFNG, TP53	30	31	16792	36.1118	1	0.255261	0.227208
GOTERM_CC_DIRECT	GO:0016020	membrane	8	26.6667	0.0528907	HSP90AA1, VCAM1, PRKCD, ESR1, TNF, CYP19A1, EGFR, ACTB	30	2200	18224	2.20897	0.998528	0.260469	0.227911
GOTERM_BP_DIRECT	GO:0032212	positive regulation of telomere maintenance via telomerase	2	6.66667	0.0538587	MAPK1, MAPK3	30	32	16792	34.9833	1	0.260506	0.231876
GOTERM_BP_DIRECT	GO:0042177	negative regulation of protein catabolic process	2	6.66667	0.0538587	RELA, EGFR	30	32	16792	34.9833	1	0.260506	0.231876
GOTERM_CC_DIRECT	GO:0009986	cell surface	4	13.3333	0.0539594	HSP90AA1, VCAM1, TNF, EGFR	30	542	18224	4.48315	0.998714	0.260469	0.227911
GOTERM_CC_DIRECT	GO:1904115	axon cytoplasm	2	6.66667	0.0542644	HIF1A, SOD1	30	35	18224	34.7124	0.998763	0.260469	0.227911
GOTERM_BP_DIRECT	GO:0043330	response to exogenous dsRNA	2	6.66667	0.0571302	MAPK1, MAPK3	30	34	16792	32.9255	1	0.274883	0.244673
GOTERM_BP_DIRECT	GO:0009409	response to cold	2	6.66667	0.0603908	IL6, HSP90AA1	30	36	16792	31.0963	1	0.28756	0.255957
GOTERM_BP_DIRECT	GO:0043407	negative regulation of MAP kinase activity	2	6.66667	0.0603908	IL1B, PRKCD	30	36	16792	31.0963	1	0.28756	0.255957
GOTERM_BP_DIRECT	GO:0045597	positive regulation of cell differentiation	2	6.66667	0.062017	AR, JUN	30	37	16792	30.2559	1	0.292275	0.260153
GOTERM_BP_DIRECT	GO:2001240	negative regulation of extrinsic apoptotic signaling pathway in absence of ligand	2	6.66667	0.062017	IL1B, TNF	30	37	16792	30.2559	1	0.292275	0.260153
GOTERM_BP_DIRECT	GO:0018107	peptidyl-threonine phosphorylation	2	6.66667	0.0636405	PRKCD, MAPK1	30	38	16792	29.4596	1	0.293897	0.261597
GOTERM_BP_DIRECT	GO:0001942	hair follicle development	2	6.66667	0.0636405	RELA, EGFR	30	38	16792	29.4596	1	0.293897	0.261597
GOTERM_BP_DIRECT	GO:0030522	intracellular receptor signaling pathway	2	6.66667	0.0636405	AR, AHR	30	38	16792	29.4596	1	0.293897	0.261597
GOTERM_BP_DIRECT	GO:2001237	negative regulation of extrinsic apoptotic signaling pathway	2	6.66667	0.0636405	AR, RELA	30	38	16792	29.4596	1	0.293897	0.261597
GOTERM_MF_DIRECT	GO:0016301	kinase activity	3	10	0.0640418	PIK3CA, MAPK1, MAPK3	30	241	16881	7.00456	0.999996	0.245711	0.19866
GOTERM_BP_DIRECT	GO:0032570	response to progesterone	2	6.66667	0.0652612	CCL2, RELA	30	39	16792	28.7043	1	0.299875	0.266918
GOTERM_CC_DIRECT	GO:0070062	extracellular exosome	9	30	0.0670228	HSP90AA1, VCAM1, IL1B, PRKCD, HSPB1, MAPK1, ACTB, SOD1, MAPK3	30	2811	18224	1.94493	0.999758	0.309336	0.270669
GOTERM_BP_DIRECT	GO:0070527	platelet aggregation	2	6.66667	0.0684947	HSPB1, ACTB	30	41	16792	27.3041	1	0.313167	0.278749
GOTERM_BP_DIRECT	GO:0006986	response to unfolded protein	2	6.66667	0.0701073	HSP90AA1, HSPB1	30	42	16792	26.654	1	0.314286	0.279745
GOTERM_BP_DIRECT	GO:0045599	negative regulation of fat cell differentiation	2	6.66667	0.0701073	IL6, TNF	30	42	16792	26.654	1	0.314286	0.279745
GOTERM_BP_DIRECT	GO:0097191	extrinsic apoptotic signaling pathway	2	6.66667	0.0701073	IFNG, TNF	30	42	16792	26.654	1	0.314286	0.279745
GOTERM_BP_DIRECT	GO:0002548	monocyte chemotaxis	2	6.66667	0.0701073	IL6, CCL2	30	42	16792	26.654	1	0.314286	0.279745
GOTERM_BP_DIRECT	GO:0007267	cell-cell signaling	3	10	0.0708425	AR, IL1B, ESR2	30	254	16792	6.61102	1	0.31604	0.281307
GOTERM_BP_DIRECT	GO:0008202	steroid metabolic process	2	6.66667	0.0717173	CYP1A1, CYP3A4	30	43	16792	26.0341	1	0.316866	0.282042
GOTERM_BP_DIRECT	GO:0043525	positive regulation of neuron apoptotic process	2	6.66667	0.0717173	JUN, TP53	30	43	16792	26.0341	1	0.316866	0.282042
GOTERM_BP_DIRECT	GO:0006879	cellular iron ion homeostasis	2	6.66667	0.0733246	HIF1A, SOD1	30	44	16792	25.4424	1	0.322418	0.286983
GOTERM_MF_DIRECT	GO:0019902	phosphatase binding	2	6.66667	0.0745484	MAPK1, MAPK3	30	45	16881	25.0089	0.999999	0.280302	0.226627
GOTERM_CC_DIRECT	GO:0048471	perinuclear region of cytoplasm	4	13.3333	0.0747627	HSP90AA1, PRKCD, CCL2, EGFR	30	621	18224	3.91283	0.999911	0.332279	0.290744
GOTERM_BP_DIRECT	GO:0032147	activation of protein kinase activity	2	6.66667	0.0749291	PIK3CA, PRKCD	30	45	16792	24.877	1	0.327904	0.291867
GOTERM_BP_DIRECT	GO:0003151	outflow tract morphogenesis	2	6.66667	0.076531	JUN, HIF1A	30	46	16792	24.3362	1	0.330197	0.293908
GOTERM_BP_DIRECT	GO:0032729	positive regulation of interferon-gamma production	2	6.66667	0.076531	IL1B, TNF	30	46	16792	24.3362	1	0.330197	0.293908
GOTERM_BP_DIRECT	GO:0051591	response to cAMP	2	6.66667	0.076531	JUN, RELA	30	46	16792	24.3362	1	0.330197	0.293908
GOTERM_MF_DIRECT	GO:0001085	RNA polymerase II transcription factor binding	2	6.66667	0.0777339	AR, TP53	30	47	16881	23.9447	1	0.286549	0.231678
GOTERM_BP_DIRECT	GO:0032760	positive regulation of tumor necrosis factor production	2	6.66667	0.0781303	IFNG, CCL2	30	47	16792	23.8184	1	0.335522	0.298647
GOTERM_MF_DIRECT	GO:0097110	scaffold protein binding	2	6.66667	0.0793227	NOS3, MAPK3	30	48	16881	23.4458	1	0.286782	0.231866
GOTERM_BP_DIRECT	GO:0007166	cell surface receptor signaling pathway	3	10	0.0807553	IFNG, CCL2, EGFR	30	274	16792	6.12847	1	0.345182	0.307246
GOTERM_CC_DIRECT	GO:0030139	endocytic vesicle	2	6.66667	0.08252	CCL2, EGFR	30	54	18224	22.4988	0.999968	0.353657	0.30945
GOTERM_BP_DIRECT	GO:0032481	positive regulation of type I interferon production	2	6.66667	0.0845005	RELA, NFKB1	30	51	16792	21.9503	1	0.357861	0.318532
GOTERM_BP_DIRECT	GO:0042542	response to hydrogen peroxide	2	6.66667	0.0845005	JUN, SOD1	30	51	16792	21.9503	1	0.357861	0.318532
GOTERM_BP_DIRECT	GO:0019233	sensory perception of pain	2	6.66667	0.0860864	MAPK1, MAPK3	30	52	16792	21.5282	1	0.362905	0.323021
GOTERM_MF_DIRECT	GO:0005507	copper ion binding	2	6.66667	0.0919382	TP53, SOD1	30	56	16881	20.0964	1	0.32553	0.263195
GOTERM_BP_DIRECT	GO:0007173	epidermal growth factor receptor signaling pathway	2	6.66667	0.0924035	PIK3CA, EGFR	30	56	16792	19.9905	1	0.385994	0.343573
GOTERM_BP_DIRECT	GO:0016049	cell growth	2	6.66667	0.0924035	AR, IL6	30	56	16792	19.9905	1	0.385994	0.343573
GOTERM_MF_DIRECT	GO:0016705	oxidoreductase activity, acting on paired donors, with incorporation or reduction of molecular oxygen	2	6.66667	0.0935034	CYP3A4, CYP19A1	30	57	16881	19.7439	1	0.32553	0.263195
GOTERM_BP_DIRECT	GO:0051592	response to calcium ion	2	6.66667	0.0955462	IL6, EGFR	30	58	16792	19.3011	1	0.397316	0.353651
GOTERM_BP_DIRECT	GO:0043406	positive regulation of MAP kinase activity	2	6.66667	0.0971136	TNF, EGFR	30	59	16792	18.974	1	0.398426	0.354638
GOTERM_BP_DIRECT	GO:0051216	cartilage development	2	6.66667	0.0971136	HIF1A, MAPK3	30	59	16792	18.974	1	0.398426	0.354638
GOTERM_BP_DIRECT	GO:0009612	response to mechanical stimulus	2	6.66667	0.0971136	JUN, CCL2	30	59	16792	18.974	1	0.398426	0.354638
GOTERM_BP_DIRECT	GO:0007249	I-kappaB kinase/NF-kappaB signaling	2	6.66667	0.0986784	TNF, NFKB1	30	60	16792	18.6578	1	0.401263	0.357163
GOTERM_BP_DIRECT	GO:0050679	positive regulation of epithelial cell proliferation	2	6.66667	0.0986784	IL6, EGFR	30	60	16792	18.6578	1	0.401263	0.357163
Category	Term		Count	%	PValue	Genes	List Total	Pop Hits	Pop Total	Fold Enrichment	Bonferroni	Benjamini	FDR

## Sheet: KEGG
Category	Term	Count	%	PValue	Genes	List Total	Pop Hits	Pop Total	Fold Enrichment	Bonferroni	Benjamini	FDR
KEGG_PATHWAY	hsa05200:Pathways in cancer	13	43.3333	1.35315e-08	JUN, HSP90AA1, MMP2, HIF1A, EGFR, RELA, NFKB1, AR, IL6, PIK3CA, MAPK1, TP53, MAPK3	29	393	6879	7.84654	2.12444e-06	1.77659e-07	7.24215e-08
KEGG_PATHWAY	hsa04668:TNF signaling pathway	12	40	1.31747e-13	IL6, JUN, VCAM1, PIK3CA, IL1B, MMP3, MAPK1, CCL2, TNF, RELA, NFKB1, MAPK3	29	107	6879	26.6026	2.069e-11	2.06843e-11	8.43181e-12
KEGG_PATHWAY	hsa05164:Influenza A	12	40	2.92528e-11	IL6, JUN, IFNG, PIK3CA, IL1B, MAPK1, CCL2, TNF, RELA, NFKB1, ACTB, MAPK3	29	174	6879	16.3591	4.59268e-09	9.88142e-10	4.02809e-10
KEGG_PATHWAY	hsa04915:Estrogen signaling pathway	11	36.6667	2.54268e-12	HSP90AA1, JUN, PIK3CA, NOS3, MMP2, PRKCD, MAPK1, ESR1, EGFR, ESR2, MAPK3	29	99	6879	26.3563	3.99193e-10	1.996e-10	8.13658e-11
KEGG_PATHWAY	hsa05142:Chagas disease (American trypanosomiasis)	11	36.6667	4.20883e-12	IL6, JUN, IFNG, PIK3CA, IL1B, MAPK1, CCL2, TNF, RELA, NFKB1, MAPK3	29	104	6879	25.0892	6.6079e-10	2.20262e-10	8.97883e-11
KEGG_PATHWAY	hsa04066:HIF-1 signaling pathway	10	33.3333	7.61693e-11	IL6, IFNG, PIK3CA, NOS3, MAPK1, HIF1A, RELA, EGFR, NFKB1, MAPK3	29	96	6879	24.7091	1.19586e-08	1.9931e-09	8.12473e-10
KEGG_PATHWAY	hsa05205:Proteoglycans in cancer	10	33.3333	5.30826e-08	PIK3CA, MMP2, MAPK1, HIF1A, ESR1, TNF, TP53, EGFR, ACTB, MAPK3	29	200	6879	11.8603	8.33394e-06	5.95284e-07	2.42664e-07
KEGG_PATHWAY	hsa04010:MAPK signaling pathway	10	33.3333	3.99819e-07	JUN, IL1B, HSPB1, MAPK1, TNF, TP53, RELA, EGFR, NFKB1, MAPK3	29	253	6879	9.37577	6.27696e-05	2.7292e-06	1.11254e-06
KEGG_PATHWAY	hsa04151:PI3K-Akt signaling pathway	10	33.3333	5.34891e-06	IL6, HSP90AA1, PIK3CA, NOS3, MAPK1, TP53, RELA, EGFR, NFKB1, MAPK3	29	345	6879	6.87556	0.000839428	2.62431e-05	1.06978e-05
KEGG_PATHWAY	hsa04621:NOD-like receptor signaling pathway	9	30	3.14695e-11	IL6, HSP90AA1, IL1B, MAPK1, CCL2, TNF, RELA, NFKB1, MAPK3	29	56	6879	38.1225	4.94071e-09	9.88142e-10	4.02809e-10
KEGG_PATHWAY	hsa05132:Salmonella infection	9	30	8.14445e-10	IL6, JUN, IFNG, IL1B, MAPK1, RELA, NFKB1, ACTB, MAPK3	29	83	6879	25.7212	1.27868e-07	1.82668e-08	7.44635e-09
KEGG_PATHWAY	hsa05215:Prostate cancer	9	30	1.31001e-09	AR, HSP90AA1, PIK3CA, MAPK1, TP53, RELA, EGFR, NFKB1, MAPK3	29	88	6879	24.2598	2.05672e-07	2.5709e-08	1.04801e-08
KEGG_PATHWAY	hsa04620:Toll-like receptor signaling pathway	9	30	5.864e-09	IL6, JUN, PIK3CA, IL1B, MAPK1, TNF, RELA, NFKB1, MAPK3	29	106	6879	20.1402	9.20647e-07	1.02294e-07	4.16995e-08
KEGG_PATHWAY	hsa04380:Osteoclast differentiation	9	30	3.15035e-08	JUN, IFNG, PIK3CA, IL1B, MAPK1, TNF, RELA, NFKB1, MAPK3	29	131	6879	16.2967	4.94603e-06	3.80465e-07	1.55094e-07
KEGG_PATHWAY	hsa05161:Hepatitis B	9	30	6.99007e-08	IL6, JUN, PIK3CA, MAPK1, TNF, TP53, RELA, NFKB1, MAPK3	29	145	6879	14.7232	1.09743e-05	7.31627e-07	2.98243e-07
KEGG_PATHWAY	hsa05168:Herpes simplex infection	9	30	4.24335e-07	IL6, JUN, IFNG, IL1B, CCL2, TNF, TP53, RELA, NFKB1	29	183	6879	11.6659	6.66184e-05	2.77586e-06	1.13156e-06
KEGG_PATHWAY	hsa05140:Leishmaniasis	8	26.6667	9.19685e-09	JUN, IFNG, IL1B, MAPK1, TNF, RELA, NFKB1, MAPK3	29	71	6879	26.7275	1.4439e-06	1.44391e-07	5.88598e-08
KEGG_PATHWAY	hsa05133:Pertussis	8	26.6667	1.3579e-08	IL6, JUN, IL1B, MAPK1, TNF, RELA, NFKB1, MAPK3	29	75	6879	25.3021	2.13191e-06	1.77659e-07	7.24215e-08
KEGG_PATHWAY	hsa04660:T cell receptor signaling pathway	8	26.6667	1.02376e-07	JUN, IFNG, PIK3CA, MAPK1, TNF, RELA, NFKB1, MAPK3	29	100	6879	18.9766	1.6073e-05	1.00457e-06	4.09506e-07
KEGG_PATHWAY	hsa05146:Amoebiasis	8	26.6667	1.53355e-07	IL6, IFNG, PIK3CA, IL1B, HSPB1, TNF, RELA, NFKB1	29	106	6879	17.9024	2.40764e-05	1.41628e-06	5.77335e-07
KEGG_PATHWAY	hsa04722:Neurotrophin signaling pathway	8	26.6667	3.60445e-07	JUN, PIK3CA, PRKCD, MAPK1, TP53, RELA, NFKB1, MAPK3	29	120	6879	15.8138	5.65884e-05	2.57227e-06	1.04857e-06
KEGG_PATHWAY	hsa04071:Sphingolipid signaling pathway	8	26.6667	3.60445e-07	PIK3CA, NOS3, MAPK1, TNF, TP53, RELA, NFKB1, MAPK3	29	120	6879	15.8138	5.65884e-05	2.57227e-06	1.04857e-06
KEGG_PATHWAY	hsa05160:Hepatitis C	8	26.6667	7.27705e-07	PIK3CA, MAPK1, TNF, TP53, RELA, EGFR, NFKB1, MAPK3	29	133	6879	14.2681	0.000114243	4.56999e-06	1.86293e-06
KEGG_PATHWAY	hsa05152:Tuberculosis	8	26.6667	4.97217e-06	IL6, IFNG, IL1B, MAPK1, TNF, RELA, NFKB1, MAPK3	29	177	6879	10.7212	0.000780328	2.6021e-05	1.06073e-05
KEGG_PATHWAY	hsa05166:HTLV-I infection	8	26.6667	5.24087e-05	IL6, JUN, VCAM1, PIK3CA, TNF, TP53, RELA, NFKB1	29	254	6879	7.47108	0.00819462	0.000187004	7.62309e-05
KEGG_PATHWAY	hsa05321:Inflammatory bowel disease (IBD)	7	23.3333	1.63961e-07	IL6, JUN, IFNG, IL1B, TNF, RELA, NFKB1	29	64	6879	25.9445	2.57415e-05	1.4301e-06	5.82972e-07
KEGG_PATHWAY	hsa05212:Pancreatic cancer	7	23.3333	1.80137e-07	PIK3CA, MAPK1, TP53, RELA, EGFR, NFKB1, MAPK3	29	65	6879	25.5454	2.82812e-05	1.4885e-06	6.06779e-07
KEGG_PATHWAY	hsa04917:Prolactin signaling pathway	7	23.3333	3.07214e-07	PIK3CA, MAPK1, ESR1, RELA, ESR2, NFKB1, MAPK3	29	71	6879	23.3866	4.82314e-05	2.41163e-06	9.83084e-07
KEGG_PATHWAY	hsa05323:Rheumatoid arthritis	7	23.3333	1.10917e-06	IL6, JUN, IFNG, IL1B, MMP3, CCL2, TNF	29	88	6879	18.8687	0.000174125	6.69768e-06	2.73027e-06
KEGG_PATHWAY	hsa04931:Insulin resistance	7	23.3333	3.7058e-06	IL6, PIK3CA, NOS3, PRKCD, TNF, RELA, NFKB1	29	108	6879	15.3745	0.000581642	2.07789e-05	8.4704e-06
KEGG_PATHWAY	hsa04919:Thyroid hormone signaling pathway	7	23.3333	5.34455e-06	PIK3CA, MAPK1, HIF1A, ESR1, TP53, ACTB, MAPK3	29	115	6879	14.4387	0.000838745	2.62431e-05	1.06978e-05
KEGG_PATHWAY	hsa05162:Measles	7	23.3333	1.23905e-05	IL6, IFNG, PIK3CA, IL1B, TP53, RELA, NFKB1	29	133	6879	12.4846	0.00194342	5.25758e-05	2.14322e-05
KEGG_PATHWAY	hsa04932:Non-alcoholic fatty liver disease (NAFLD)	7	23.3333	2.55953e-05	IL6, JUN, PIK3CA, IL1B, TNF, RELA, NFKB1	29	151	6879	10.9963	0.00401045	0.000103038	4.20026e-05
KEGG_PATHWAY	hsa04062:Chemokine signaling pathway	7	23.3333	8.2692e-05	PIK3CA, PRKCD, MAPK1, CCL2, RELA, NFKB1, MAPK3	29	186	6879	8.92714	0.0128993	0.000264952	0.000108006
KEGG_PATHWAY	hsa05203:Viral carcinogenesis	7	23.3333	0.000141665	JUN, PIK3CA, MAPK1, TP53, RELA, NFKB1, MAPK3	29	205	6879	8.09975	0.0219974	0.000397168	0.000161903
KEGG_PATHWAY	hsa05144:Malaria	6	20	1.29291e-06	IL6, VCAM1, IFNG, IL1B, CCL2, TNF	29	49	6879	29.0457	0.000202967	7.51806e-06	3.06468e-06
KEGG_PATHWAY	hsa05230:Central carbon metabolism in cancer	6	20	4.9571e-06	PIK3CA, MAPK1, HIF1A, TP53, EGFR, MAPK3	29	64	6879	22.2381	0.000777964	2.6021e-05	1.06073e-05
KEGG_PATHWAY	hsa04662:B cell receptor signaling pathway	6	20	7.2052e-06	JUN, PIK3CA, MAPK1, RELA, NFKB1, MAPK3	29	69	6879	20.6267	0.00113058	3.42793e-05	1.39737e-05
KEGG_PATHWAY	hsa05220:Chronic myeloid leukemia	6	20	8.89518e-06	PIK3CA, MAPK1, TP53, RELA, NFKB1, MAPK3	29	72	6879	19.7672	0.00139557	3.99012e-05	1.62655e-05
KEGG_PATHWAY	hsa04912:GnRH signaling pathway	6	20	2.8033e-05	JUN, MMP2, PRKCD, MAPK1, EGFR, MAPK3	29	91	6879	15.64	0.00439157	0.00011003	4.48528e-05
KEGG_PATHWAY	hsa05231:Choline metabolism in cancer	6	20	4.64276e-05	JUN, PIK3CA, MAPK1, HIF1A, EGFR, MAPK3	29	101	6879	14.0915	0.0072628	0.000173551	7.07468e-05
KEGG_PATHWAY	hsa05145:Toxoplasmosis	6	20	6.99512e-05	IFNG, MAPK1, TNF, RELA, NFKB1, MAPK3	29	110	6879	12.9386	0.0109226	0.000228799	9.32683e-05
KEGG_PATHWAY	hsa04921:Oxytocin signaling pathway	6	20	0.00030222	JUN, NOS3, MAPK1, EGFR, ACTB, MAPK3	29	150	6879	9.48828	0.0463472	0.000808145	0.000329435
KEGG_PATHWAY	hsa04024:cAMP signaling pathway	6	20	0.00107585	JUN, PIK3CA, MAPK1, RELA, NFKB1, MAPK3	29	198	6879	7.18809	0.15549	0.00272432	0.00111055
KEGG_PATHWAY	hsa04510:Focal adhesion	6	20	0.00128485	JUN, PIK3CA, MAPK1, EGFR, ACTB, MAPK3	29	206	6879	6.90894	0.182783	0.00320192	0.00130524
KEGG_PATHWAY	hsa04014:Ras signaling pathway	6	20	0.00193869	PIK3CA, MAPK1, RELA, EGFR, NFKB1, MAPK3	29	226	6879	6.29753	0.262633	0.00446135	0.00193869
KEGG_PATHWAY	hsa05143:African trypanosomiasis	5	16.6667	8.28752e-06	IL6, VCAM1, IFNG, IL1B, TNF	29	33	6879	35.9404	0.0013003	3.82688e-05	1.56e-05
KEGG_PATHWAY	hsa05020:Prion diseases	5	16.6667	9.36629e-06	IL6, IL1B, MAPK1, SOD1, MAPK3	29	34	6879	34.8834	0.00146943	4.08474e-05	1.66512e-05
KEGG_PATHWAY	hsa05219:Bladder cancer	5	16.6667	2.00564e-05	MMP2, MAPK1, TP53, EGFR, MAPK3	29	41	6879	28.9277	0.00314393	8.28645e-05	3.37791e-05
KEGG_PATHWAY	hsa04930:Type II diabetes mellitus	5	16.6667	3.77891e-05	PIK3CA, PRKCD, MAPK1, TNF, MAPK3	29	48	6879	24.7091	0.00591544	0.000144705	5.89879e-05
KEGG_PATHWAY	hsa05213:Endometrial cancer	5	16.6667	5.19922e-05	PIK3CA, MAPK1, TP53, EGFR, MAPK3	29	52	6879	22.8084	0.00812977	0.000187004	7.62309e-05
KEGG_PATHWAY	hsa05134:Legionellosis	5	16.6667	6.03966e-05	IL6, IL1B, TNF, RELA, NFKB1	29	54	6879	21.9636	0.00943774	0.000210717	8.58974e-05
KEGG_PATHWAY	hsa05223:Non-small cell lung cancer	5	16.6667	6.97526e-05	PIK3CA, MAPK1, TP53, EGFR, MAPK3	29	56	6879	21.1792	0.0108918	0.000228799	9.32683e-05
KEGG_PATHWAY	hsa05221:Acute myeloid leukemia	5	16.6667	6.97526e-05	PIK3CA, MAPK1, RELA, NFKB1, MAPK3	29	56	6879	21.1792	0.0108918	0.000228799	9.32683e-05
KEGG_PATHWAY	hsa04370:VEGF signaling pathway	5	16.6667	9.773e-05	PIK3CA, NOS3, HSPB1, MAPK1, MAPK3	29	61	6879	19.4432	0.0152272	0.000306872	0.000125094
KEGG_PATHWAY	hsa05210:Colorectal cancer	5	16.6667	0.000104178	JUN, PIK3CA, MAPK1, TP53, MAPK3	29	62	6879	19.1296	0.0162238	0.000314538	0.000128219
KEGG_PATHWAY	hsa04210:Apoptosis	5	16.6667	0.000104178	PIK3CA, TNF, TP53, RELA, NFKB1	29	62	6879	19.1296	0.0162238	0.000314538	0.000128219
KEGG_PATHWAY	hsa05131:Shigellosis	5	16.6667	0.000117995	MAPK1, RELA, NFKB1, ACTB, MAPK3	29	64	6879	18.5318	0.0183558	0.000349533	0.000142485
KEGG_PATHWAY	hsa05214:Glioma	5	16.6667	0.000125382	PIK3CA, MAPK1, TP53, EGFR, MAPK3	29	65	6879	18.2467	0.0194936	0.000364535	0.0001486
KEGG_PATHWAY	hsa05211:Renal cell carcinoma	5	16.6667	0.000133098	JUN, PIK3CA, MAPK1, HIF1A, MAPK3	29	66	6879	17.9702	0.0206809	0.000379934	0.000154878
KEGG_PATHWAY	hsa05218:Melanoma	5	16.6667	0.000176944	PIK3CA, MAPK1, TP53, EGFR, MAPK3	29	71	6879	16.7047	0.0274002	0.000487371	0.000198674
KEGG_PATHWAY	hsa04012:ErbB signaling pathway	5	16.6667	0.000387617	JUN, PIK3CA, MAPK1, EGFR, MAPK3	29	87	6879	13.6326	0.0590523	0.000997638	0.00040668
KEGG_PATHWAY	hsa04064:NF-kappa B signaling pathway	5	16.6667	0.000387617	VCAM1, IL1B, TNF, RELA, NFKB1	29	87	6879	13.6326	0.0590523	0.000997638	0.00040668
KEGG_PATHWAY	hsa04650:Natural killer cell mediated cytotoxicity	5	16.6667	0.00138694	IFNG, PIK3CA, MAPK1, TNF, MAPK3	29	122	6879	9.72159	0.195794	0.00334999	0.00138694
KEGG_PATHWAY	hsa05169:Epstein-Barr virus infection	5	16.6667	0.00138694	JUN, PIK3CA, TP53, RELA, NFKB1	29	122	6879	9.72159	0.195794	0.00334999	0.00138694
KEGG_PATHWAY	hsa04611:Platelet activation	5	16.6667	0.00175395	PIK3CA, NOS3, MAPK1, ACTB, MAPK3	29	130	6879	9.12334	0.240892	0.00411	0.00175395
KEGG_PATHWAY	hsa04068:FoxO signaling pathway	5	16.6667	0.00196072	IL6, PIK3CA, MAPK1, EGFR, MAPK3	29	134	6879	8.851	0.265184	0.00446135	0.00196072
KEGG_PATHWAY	hsa05202:Transcriptional misregulation in cancer	5	16.6667	0.00435222	IL6, MMP3, TP53, RELA, NFKB1	29	167	6879	7.102	0.495803	0.00923375	0.00435222
KEGG_PATHWAY	hsa04015:Rap1 signaling pathway	5	16.6667	0.00972289	PIK3CA, MAPK1, EGFR, ACTB, MAPK3	29	210	6879	5.64778	0.784321	0.0186158	0.00972289
KEGG_PATHWAY	hsa04810:Regulation of actin cytoskeleton	5	16.6667	0.00972289	PIK3CA, MAPK1, EGFR, ACTB, MAPK3	29	210	6879	5.64778	0.784321	0.0186158	0.00972289
KEGG_PATHWAY	hsa04060:Cytokine-cytokine receptor interaction	5	16.6667	0.0159605	IL6, IFNG, IL1B, CCL2, TNF	29	243	6879	4.8808	0.920023	0.0291372	0.0159605
KEGG_PATHWAY	hsa05332:Graft-versus-host disease	4	13.3333	0.000303698	IL6, IFNG, IL1B, TNF	29	33	6879	28.7524	0.0465686	0.000808145	0.000329435
KEGG_PATHWAY	hsa04150:mTOR signaling pathway	4	13.3333	0.00160453	PIK3CA, MAPK1, TNF, MAPK3	29	58	6879	16.3591	0.222843	0.00381683	0.00160453
KEGG_PATHWAY	hsa04623:Cytosolic DNA-sensing pathway	4	13.3333	0.00213149	IL6, IL1B, RELA, NFKB1	29	64	6879	14.8254	0.284662	0.00478062	0.00213149
KEGG_PATHWAY	hsa05120:Epithelial cell signaling in Helicobacter pylori infection	4	13.3333	0.00243086	JUN, RELA, EGFR, NFKB1	29	67	6879	14.1616	0.31758	0.00537529	0.00243086
KEGG_PATHWAY	hsa04664:Fc epsilon RI signaling pathway	4	13.3333	0.00253615	PIK3CA, MAPK1, TNF, MAPK3	29	68	6879	13.9533	0.328796	0.00553022	0.00253615
KEGG_PATHWAY	hsa04520:Adherens junction	4	13.3333	0.00286888	MAPK1, EGFR, ACTB, MAPK3	29	71	6879	13.3638	0.363049	0.00617006	0.00286888
KEGG_PATHWAY	hsa04350:TGF-beta signaling pathway	4	13.3333	0.00461685	IFNG, MAPK1, TNF, MAPK3	29	84	6879	11.2956	0.516413	0.00953743	0.00461685
KEGG_PATHWAY	hsa04666:Fc gamma R-mediated phagocytosis	4	13.3333	0.00461685	PIK3CA, PRKCD, MAPK1, MAPK3	29	84	6879	11.2956	0.516413	0.00953743	0.00461685
KEGG_PATHWAY	hsa05222:Small cell lung cancer	4	13.3333	0.00477278	PIK3CA, TP53, RELA, NFKB1	29	85	6879	11.1627	0.528163	0.00973152	0.00477278
KEGG_PATHWAY	hsa04914:Progesterone-mediated oocyte maturation	4	13.3333	0.00509419	HSP90AA1, PIK3CA, MAPK1, MAPK3	29	87	6879	10.9061	0.551493	0.0102537	0.00509419
KEGG_PATHWAY	hsa04670:Leukocyte transendothelial migration	4	13.3333	0.0109991	VCAM1, PIK3CA, MMP2, ACTB	29	115	6879	8.25067	0.823852	0.0205579	0.0109991
KEGG_PATHWAY	hsa05010:Alzheimer's disease	4	13.3333	0.0299676	IL1B, MAPK1, TNF, MAPK3	29	168	6879	5.64778	0.991577	0.0522767	0.0299676
KEGG_PATHWAY	hsa04320:Dorso-ventral axis formation	3	10	0.00526635	MAPK1, EGFR, MAPK3	29	27	6879	26.3563	0.563515	0.010466	0.00526635
KEGG_PATHWAY	hsa05216:Thyroid cancer	3	10	0.00606106	MAPK1, TP53, MAPK3	29	29	6879	24.5386	0.614989	0.0118948	0.00606106
KEGG_PATHWAY	hsa04960:Aldosterone-regulated sodium reabsorption	3	10	0.0107883	PIK3CA, MAPK1, MAPK3	29	39	6879	18.2467	0.817858	0.0204068	0.0107883
KEGG_PATHWAY	hsa04940:Type I diabetes mellitus	3	10	0.0124416	IFNG, IL1B, TNF	29	42	6879	16.9433	0.859927	0.0229804	0.0124416
KEGG_PATHWAY	hsa05030:Cocaine addiction	3	10	0.0166986	JUN, RELA, NFKB1	29	49	6879	14.5229	0.92891	0.0301342	0.0166986
KEGG_PATHWAY	hsa05014:Amyotrophic lateral sclerosis (ALS)	3	10	0.017351	TNF, TP53, SOD1	29	50	6879	14.2324	0.935945	0.0309557	0.017351
KEGG_PATHWAY	hsa00140:Steroid hormone biosynthesis	3	10	0.0229503	CYP1A1, CYP3A4, CYP19A1	29	58	6879	12.2693	0.973884	0.0404854	0.0229503
KEGG_PATHWAY	hsa04622:RIG-I-like receptor signaling pathway	3	10	0.0325429	TNF, RELA, NFKB1	29	70	6879	10.166	0.994451	0.0555352	0.0325429
KEGG_PATHWAY	hsa04920:Adipocytokine signaling pathway	3	10	0.0325429	TNF, RELA, NFKB1	29	70	6879	10.166	0.994451	0.0555352	0.0325429
KEGG_PATHWAY	hsa04612:Antigen processing and presentation	3	10	0.0378363	HSP90AA1, IFNG, TNF	29	76	6879	9.36343	0.997655	0.0638742	0.0378363
KEGG_PATHWAY	hsa05410:Hypertrophic cardiomyopathy (HCM)	3	10	0.0396701	IL6, TNF, ACTB	29	78	6879	9.12334	0.998262	0.0662575	0.0396701
KEGG_PATHWAY	hsa04640:Hematopoietic cell lineage	3	10	0.0483286	IL6, IL1B, TNF	29	87	6879	8.17955	0.999581	0.0798694	0.0483286
KEGG_PATHWAY	hsa04540:Gap junction	3	10	0.0493302	MAPK1, EGFR, MAPK3	29	88	6879	8.0866	0.999645	0.0806754	0.0493302
KEGG_PATHWAY	hsa04750:Inflammatory mediator regulation of TRP channels	3	10	0.0597541	PIK3CA, IL1B, PRKCD	29	98	6879	7.26144	0.999937	0.0967153	0.0597541
KEGG_PATHWAY	hsa04114:Oocyte meiosis	3	10	0.0743293	AR, MAPK1, MAPK3	29	111	6879	6.411	0.999995	0.117876	0.0743293
KEGG_PATHWAY	hsa04725:Cholinergic synapse	3	10	0.0743293	PIK3CA, MAPK1, MAPK3	29	111	6879	6.411	0.999995	0.117876	0.0743293
KEGG_PATHWAY	hsa04270:Vascular smooth muscle contraction	3	10	0.0814098	PRKCD, MAPK1, MAPK3	29	117	6879	6.08223	0.999998	0.127813	0.0814098
