# Supplementary material for: Exploring Quercetin Anti-Osteoporosis Pharmacological Mechanisms with In Silico and In Vivo Models
Source: Life (Basel). 2022 Jun 29;12(7):980. doi: 10.3390/life12070980 (PMC9322149; doi:10.3390/life12070980)
Supplement: Supplementary file 1 [file life-12-00980-s001.zip › Table S5 Forward and reverse primers.xlsx]

## Sheet: Sheet1
RELA	fp	CAGTGTACCAGCAGTGTCCG
	rp	GCATCCCTACCGGTGGAAAC
TNF-a	fp	TCCCTTTGCTCGGTGAAGAG
	rp	ACGTGTTAATGTTTGCCCGC
IL1B	fp	GGACTGTTCAGATCCGCTTGC
	rp	TCCACCACGTTCACTTCACG
